# Supplementary material for: Transporters and Efflux Pumps Are the Main Mechanisms Involved in Staphylococcus epidermidis Adaptation and Tolerance to Didecyldimethylammonium Chloride
Source: Microorganisms. 2020 Feb 29;8(3):344. doi: 10.3390/microorganisms8030344 (PMC7143832; doi:10.3390/microorganisms8030344)
Supplement: Supplementary file 1 [file microorganisms-08-00344-s001.zip]

Archive with 2 entries (2 files):
- Table S1.xlsx
- Table S2 .xlsx
