# Supplementary material for: Transporters and Efflux Pumps Are the Main Mechanisms Involved in Staphylococcus epidermidis Adaptation and Tolerance to Didecyldimethylammonium Chloride
Source: Microorganisms. 2020 Feb 29;8(3):344. doi: 10.3390/microorganisms8030344 (PMC7143832; doi:10.3390/microorganisms8030344)
Supplement: Supplementary file 1 [file microorganisms-08-00344-s001.zip › Table S1.xlsx]

## Sheet: Table legend
Document content:
a) Differentialy expressed (up- and down-regulated) genes for adapted Staphylococcus epidermidis SE11 strain (criterion: FC>1, p<0.05)
b) Differentialy expressed (up-and down-regulated) genes for tolerant Staphylococcus epidermidis SE18 strain (criterion: FC>1, p<0.05)
Legend:
Gene name	Transcript (gene ID)
Chromosome	Position of the transcript (chromosome: NC_004461_ATCC-12228, plasmids: NC_005003, NC_005004, NC_005005, NC_005006, NC_005007, NC_005008, NZ_CP018843)
Region	Exact position of the transcript
Fold change	The fold change in gene expression
P-value	Standard p-value

## Sheet: a) SE11Ad, DEGs FC>1, p<0.05
Gene name	Chromosome	Region	Fold change	P-value
SE1070	NC_004461_ATCC-12228	complement(1081614..1082591)	124.91	7.83e-07
SE1069	NC_004461_ATCC-12228	complement(1080480..1081406)	38.53	0.000371
SE2046	NC_004461_ATCC-12228	complement(2090150..2090830)	33.58	1.17e-14
SE1147	NC_004461_ATCC-12228	complement(1187437..1187754)	31.68	5.4e-06
SE2294	NC_004461_ATCC-12228	complement(2369547..2370386)	26.51	4.56e-09
SE0228	NC_004461_ATCC-12228	complement(218768..219700)	20.67	1.25e-07
SE2321	NC_004461_ATCC-12228	complement(2404376..2405035)	19.56	2.39e-11
SE1610	NC_004461_ATCC-12228	complement(1665819..1667207)	17.46	0.000391
sat	NC_004461_ATCC-12228	complement(2226032..2227210)	17.33	1.13e-13
SE0226	NC_004461_ATCC-12228	216001..216768	16.28	2.19e-06
thiG	NC_004461_ATCC-12228	2103554..2104321	15.71	4.73e-05
SE2197	NC_004461_ATCC-12228	2247709..2249178	13.36	1.88e-05
SE1953	NC_004461_ATCC-12228	complement(1988683..1988946)	12.92	3.83e-07
SE1833	NC_004461_ATCC-12228	1875463..1875780	11.97	4.53e-09
SE0269	NC_004461_ATCC-12228	269297..269713	11.89	5.95e-05
SE0334	NC_004461_ATCC-12228	complement(337714..338205)	11.77	0.00389
uhpT	NC_004461_ATCC-12228	151552..152931	11.53	0.04
SE0623	NC_004461_ATCC-12228	608871..609017	11.53	0.04
SE0693	NC_004461_ATCC-12228	complement(685874..686464)	11.53	0.04
SE1660	NC_004461_ATCC-12228	1715354..1716724	11.53	0.04
SE_p502	NC_005004	509..2227	11.53	0.04
SE0356	NC_004461_ATCC-12228	complement(354167..354619)	11.31	1.36e-08
SE1906	NC_004461_ATCC-12228	complement(1943081..1944199)	11.11	5.49e-07
SE1124	NC_004461_ATCC-12228	complement(1133159..1133419)	10.9	1.15e-09
SE1992	NC_004461_ATCC-12228	complement(2028420..2028914)	10.49	6.01e-10
SE1973	NC_004461_ATCC-12228	complement(2006851..2007453)	10.43	0.0002
SE0592	NC_004461_ATCC-12228	584208..584924	9.72	4.72e-14
SE1434	NC_004461_ATCC-12228	1486451..1487014	9.6	6.58e-08
SE0357	NC_004461_ATCC-12228	complement(354632..355282)	9.24	2.93e-09
ispD	NC_004461_ATCC-12228	321117..321833	8.99	4.2e-05
SE0614	NC_004461_ATCC-12228	601123..601971	8.39	0.000324
SE0681	NC_004461_ATCC-12228	672073..673143	8.13	7.61e-10
SE1067	NC_004461_ATCC-12228	complement(1078606..1079481)	8	0.000149
SE1654	NC_004461_ATCC-12228	1707939..1709627	8	0.000149
SE2048	NC_004461_ATCC-12228	complement(2092715..2093431)	8	0.000149
SE1234	NC_004461_ATCC-12228	complement(1265093..1265293)	7.99	0.00624
SE1564	NC_004461_ATCC-12228	complement(1618028..1619269)	7.96	1.11e-16
SE0373	NC_004461_ATCC-12228	complement(371189..372025)	7.51	0.00272
SE2174	NC_004461_ATCC-12228	complement(2225417..2226016)	7.11	3.89e-06
SE2333	NC_004461_ATCC-12228	complement(2416221..2417717)	6.97	3.33e-16
SE2323	NC_004461_ATCC-12228	complement(2406310..2407455)	6.45	3.16e-14
SE1591	NC_004461_ATCC-12228	complement(1647067..1647759)	6.37	2.24e-07
SE2075	NC_004461_ATCC-12228	complement(2120690..2121499)	6.05	0.01
SE0262	NC_004461_ATCC-12228	complement(261489..262451)	6.03	0.000937
SE1161	NC_004461_ATCC-12228	complement(1198914..1199318)	6.02	5.06e-14
SE0250	NC_004461_ATCC-12228	248198..249100	6.02	1.09e-05
SE0626	NC_004461_ATCC-12228	611719..611955	5.84	8.29e-11
SE1270	NC_004461_ATCC-12228	complement(1300051..1301175)	5.69	1.17e-06
SE1643	NC_004461_ATCC-12228	complement(1695700..1696299)	5.42	9.75e-07
SE2322	NC_004461_ATCC-12228	complement(2405038..2406063)	5.36	3.69e-06
SE1856	NC_004461_ATCC-12228	complement(1895192..1895740)	5.29	2.98e-09
SE0156	NC_004461_ATCC-12228	complement(144775..145755)	5.27	5.28e-09
SE1019	NC_004461_ATCC-12228	1024061..1025038	5.25	1.11e-16
SE1209	NC_004461_ATCC-12228	complement(1245647..1246777)	5.19	0.0035
SE0605	NC_004461_ATCC-12228	complement(591697..592557)	4.94	2.05e-09
SE1886	NC_004461_ATCC-12228	complement(1923291..1924037)	4.75	0.000197
SE1646	NC_004461_ATCC-12228	complement(1698380..1699432)	4.69	3.66e-05
tpx	NC_004461_ATCC-12228	complement(1425638..1426132)	4.68	1.11e-16
SE0434	NC_004461_ATCC-12228	430425..431084	4.67	2.06e-07
SE1974	NC_004461_ATCC-12228	complement(2007419..2008972)	4.64	7.18e-10
SE1451	NC_004461_ATCC-12228	1500576..1500941	4.58	0.04
SE2291	NC_004461_ATCC-12228	complement(2365817..2366362)	4.58	0.04
SE2179	NC_004461_ATCC-12228	complement(2229638..2231356)	4.56	5.11e-15
SE0780	NC_004461_ATCC-12228	771675..772214	4.55	1.06e-09
SE2045	NC_004461_ATCC-12228	complement(2088585..2090126)	4.47	2.46e-06
SE0227	NC_004461_ATCC-12228	complement(217038..218603)	4.45	5.67e-05
SE0609	NC_004461_ATCC-12228	596341..596805	4.38	4.65e-07
SE1955	NC_004461_ATCC-12228	complement(1989301..1989756)	4.36	0.000114
SE1130	NC_004461_ATCC-12228	complement(1166265..1167143)	4.33	9.72e-08
SE2120	NC_004461_ATCC-12228	2165292..2165498	4.24	0.00408
SE0798	NC_004461_ATCC-12228	790288..791091	4.23	8.64e-05
SE2180	NC_004461_ATCC-12228	complement(2231376..2233220)	4.18	2.09e-11
SE2069	NC_004461_ATCC-12228	2114446..2114727	4.12	6.55e-05
SE2337	NC_004461_ATCC-12228	complement(2421561..2422589)	4.12	6.55e-05
murB	NC_004461_ATCC-12228	complement(513120..514052)	4.09	5.67e-09
SE2247	NC_004461_ATCC-12228	complement(2306887..2308443)	4.06	1.69e-07
SE0389	NC_004461_ATCC-12228	385357..386133	4.05	2.64e-10
SE1967	NC_004461_ATCC-12228	2001409..2001855	4.02	5.01e-10
SE0254	NC_004461_ATCC-12228	253574..254527	3.97	5.26e-07
SE1671	NC_004461_ATCC-12228	complement(1729433..1730434)	3.96	2.68e-06
SE2330	NC_004461_ATCC-12228	complement(2413155..2413523)	3.93	0.000258
SE1976	NC_004461_ATCC-12228	complement(2012824..2013759)	3.86	1.31e-07
SE0253	NC_004461_ATCC-12228	252123..253532	3.79	1.55e-15
rnc	NC_004461_ATCC-12228	904521..905258	3.75	4.15e-05
SE0904	NC_004461_ATCC-12228	901377..902354	3.72	1.25e-14
SE0248	NC_004461_ATCC-12228	245768..247471	3.72	0.000106
SE2025	NC_004461_ATCC-12228	complement(2064825..2065496)	3.72	0.000106
SE1933	NC_004461_ATCC-12228	complement(1965342..1965989)	3.7	3.15e-05
SE0527	NC_004461_ATCC-12228	complement(519433..520194)	3.65	0.01
SE1568	NC_004461_ATCC-12228	1620790..1621968	3.63	1.32e-09
SE1970	NC_004461_ATCC-12228	complement(2004665..2005699)	3.59	4.66e-06
SE1182	NC_004461_ATCC-12228	complement(1218118..1218567)	3.58	4.45e-05
SE0370	NC_004461_ATCC-12228	368623..369129	3.56	4.58e-09
SE2173	NC_004461_ATCC-12228	complement(2224788..2225093)	3.52	2.55e-05
SE0838	NC_004461_ATCC-12228	833409..833723	3.46	1.33e-15
panC	NC_004461_ATCC-12228	complement(2184786..2185646)	3.46	1.11e-06
SE2030	NC_004461_ATCC-12228	2069302..2070378	3.46	0.00109
SE1376	NC_004461_ATCC-12228	complement(1409948..1410805)	3.45	1.14e-05
SE0443	NC_004461_ATCC-12228	439037..439705	3.43	3.54e-05
SE1905	NC_004461_ATCC-12228	complement(1942103..1942984)	3.41	8.92e-12
SE0461	NC_004461_ATCC-12228	453804..454751	3.4	0.000116
SE0830	NC_004461_ATCC-12228	822413..823153	3.38	2.04e-05
SE1247	NC_004461_ATCC-12228	complement(1276904..1277593)	3.38	2.04e-05
SE1283	NC_004461_ATCC-12228	complement(1311629..1312729)	3.37	9.46e-07
SE1972	NC_004461_ATCC-12228	complement(2006181..2006858)	3.37	0.00309
SE0429	NC_004461_ATCC-12228	424217..424978	3.35	6.45e-05
SE1648	NC_004461_ATCC-12228	1700928..1702862	3.35	6.45e-05
SE1985	NC_004461_ATCC-12228	complement(2022629..2023450)	3.32	0.02
SE0625	NC_004461_ATCC-12228	610487..611701	3.3	1.02e-11
SE2178	NC_004461_ATCC-12228	complement(2228837..2229625)	3.29	9.41e-09
ndk	NC_004461_ATCC-12228	complement(1195155..1195634)	3.24	9.48e-09
SE0717	NC_004461_ATCC-12228	complement(706202..707377)	3.24	0.000561
pyrB	NC_004461_ATCC-12228	870194..871075	3.23	5.68e-08
SE1006	NC_004461_ATCC-12228	complement(1010765..1011637)	3.22	2.78e-06
SE0325	NC_004461_ATCC-12228	complement(328194..328856)	3.22	2.84e-05
SE2183	NC_004461_ATCC-12228	complement(2234563..2235039)	3.17	0.00302
SE1263	NC_004461_ATCC-12228	complement(1292114..1293460)	3.16	2.4e-14
SE2176	NC_004461_ATCC-12228	complement(2227234..2228130)	3.16	0.00212
SE1437	NC_004461_ATCC-12228	1489212..1490213	3.15	5.01e-05
SE1257	NC_004461_ATCC-12228	complement(1286853..1287320)	3.13	1.69e-05
sdhB	NC_004461_ATCC-12228	838505..839347	3.12	1.14e-14
SE1730	NC_004461_ATCC-12228	complement(1783487..1784677)	3.12	0.000552
SE1668	NC_004461_ATCC-12228	complement(1727781..1728551)	3.08	5.4e-14
SE0903	NC_004461_ATCC-12228	900764..901375	3.08	3.8e-05
SE0635	NC_004461_ATCC-12228	620056..621264	3.06	1.61e-13
SE2105	NC_004461_ATCC-12228	complement(2149329..2149721)	3.05	0.03
SE2298	NC_004461_ATCC-12228	complement(2371814..2372617)	3.04	3.91e-09
SE0638	NC_004461_ATCC-12228	624590..624964	3.04	0.01
SE2209	NC_004461_ATCC-12228	complement(2261340..2261786)	3.04	0.02
leuS	NC_004461_ATCC-12228	complement(1481474..1483918)	3.03	7.84e-12
SE0969	NC_004461_ATCC-12228	976618..977235	3.03	0.00204
SE2220	NC_004461_ATCC-12228	complement(2274614..2275858)	3.03	0.00414
SE1876	NC_004461_ATCC-12228	1914378..1914851	3.02	0.00144
SE0878	NC_004461_ATCC-12228	872371..873471	3.01	2.18e-14
SE0369	NC_004461_ATCC-12228	367268..368566	3.01	1.76e-07
SE1978	NC_004461_ATCC-12228	complement(2014067..2016472)	2.95	0.000153
SE0594	NC_004461_ATCC-12228	complement(585730..586053)	2.94	0.000517
SE1381	NC_004461_ATCC-12228	1418126..1418539	2.93	6.32e-09
SE0255	NC_004461_ATCC-12228	254598..255638	2.93	0.00137
rpsO	NC_004461_ATCC-12228	954211..954480	2.91	6.95e-11
SE1255	NC_004461_ATCC-12228	complement(1286091..1286495)	2.91	8.57e-08
SE1385	NC_004461_ATCC-12228	1422083..1422583	2.89	7.97e-12
SE1424	NC_004461_ATCC-12228	complement(1463234..1464643)	2.89	1.17e-09
SE2071	NC_004461_ATCC-12228	complement(2116731..2118224)	2.88	5.32e-11
SE0654	NC_004461_ATCC-12228	638095..639339	2.87	1.94e-09
SE1423	NC_004461_ATCC-12228	complement(1462382..1463230)	2.87	2.45e-08
SE1391	NC_004461_ATCC-12228	complement(1427178..1428401)	2.87	0.01
SE1880	NC_004461_ATCC-12228	complement(1916825..1917949)	2.87	0.01
SE0419	NC_004461_ATCC-12228	413053..414282	2.86	3.92e-10
SE0363	NC_004461_ATCC-12228	361274..362350	2.86	1.32e-06
SE_p413	NC_005005	11504..12955	2.84	0.000143
SE0765	NC_004461_ATCC-12228	753990..754250	2.84	0.03
SE0788	NC_004461_ATCC-12228	complement(780814..781032)	2.84	0.03
SE1009	NC_004461_ATCC-12228	1014206..1015486	2.84	0.03
SE2398	NC_004461_ATCC-12228	complement(2479356..2480000)	2.84	0.03
SE0624	NC_004461_ATCC-12228	609033..610490	2.83	6.18e-12
SE1302	NC_004461_ATCC-12228	complement(1329460..1331892)	2.83	1.01e-07
SE2273	NC_004461_ATCC-12228	complement(2347466..2348005)	2.81	0.04
SE1969	NC_004461_ATCC-12228	complement(2003980..2004636)	2.8	0.000104
SE1280	NC_004461_ATCC-12228	complement(1309939..1310514)	2.8	0.000641
trmB	NC_004461_ATCC-12228	complement(1460543..1461190)	2.8	0.000641
SE2187	NC_004461_ATCC-12228	complement(2237827..2239083)	2.78	0.00743
BUM85_RS13025	NZ_CP018843	12618..13166	2.77	0.03
SE0967	NC_004461_ATCC-12228	973405..975165	2.76	1.49e-06
SE1290	NC_004461_ATCC-12228	complement(1317986..1318990)	2.76	0.00169
SE1401	NC_004461_ATCC-12228	1435806..1437401	2.76	0.00169
SE0707	NC_004461_ATCC-12228	696644..698656	2.76	0.01
SE0983	NC_004461_ATCC-12228	complement(992949..993425)	2.76	0.01
SE2038	NC_004461_ATCC-12228	complement(2078633..2078824)	2.75	2.93e-12
SE2414	NC_004461_ATCC-12228	complement(2493182..2494021)	2.73	7.47e-06
SE2073	NC_004461_ATCC-12228	complement(2118602..2119264)	2.72	9.57e-05
engA	NC_004461_ATCC-12228	complement(1199934..1201244)	2.71	3.56e-07
SE0322	NC_004461_ATCC-12228	324937..325632	2.71	0.00472
fumC	NC_004461_ATCC-12228	complement(1581614..1582999)	2.7	6.88e-06
SE1213	NC_004461_ATCC-12228	complement(1249911..1250468)	2.69	2.22e-16
glmM	NC_004461_ATCC-12228	complement(1804446..1805801)	2.68	2.41e-11
rpoZ	NC_004461_ATCC-12228	881805..882017	2.66	0.04
rnhB	NC_004461_ATCC-12228	921364..922134	2.66	0.04
SE2119	NC_004461_ATCC-12228	2162776..2165160	2.64	1.11e-09
SE2168	NC_004461_ATCC-12228	complement(2218381..2220003)	2.63	8.51e-12
SE1197	NC_004461_ATCC-12228	complement(1234162..1235145)	2.61	4.52e-07
SE1164	NC_004461_ATCC-12228	complement(1201460..1201960)	2.6	1.75e-12
SE1711	NC_004461_ATCC-12228	complement(1763982..1764506)	2.6	3.58e-08
SE2053	NC_004461_ATCC-12228	complement(2096700..2097113)	2.6	0.000345
SE1358	NC_004461_ATCC-12228	complement(1389245..1390165)	2.59	4.15e-05
sdhA	NC_004461_ATCC-12228	836739..838505	2.58	1.33e-13
SE0678	NC_004461_ATCC-12228	669220..670464	2.58	2.29e-10
SE0525	NC_004461_ATCC-12228	complement(517664..518902)	2.58	8.43e-10
SE1834	NC_004461_ATCC-12228	complement(1875831..1878986)	2.57	1.3e-12
SE1092	NC_004461_ATCC-12228	complement(1104327..1105118)	2.57	1.49e-06
SE2355	NC_004461_ATCC-12228	complement(2437308..2438072)	2.57	1.27e-05
SE1402	NC_004461_ATCC-12228	complement(1437481..1438605)	2.57	0.00549
SE2186	NC_004461_ATCC-12228	complement(2237072..2237821)	2.52	0.00493
SE0531	NC_004461_ATCC-12228	523731..524597	2.5	2.82e-06
SE0807	NC_004461_ATCC-12228	799183..801030	2.49	1.16e-13
SE1271	NC_004461_ATCC-12228	complement(1301294..1303117)	2.48	8.16e-07
SE1334	NC_004461_ATCC-12228	complement(1362862..1363347)	2.48	0.03
SE1829	NC_004461_ATCC-12228	1872074..1872937	2.48	0.03
SE2024	NC_004461_ATCC-12228	complement(2064056..2064832)	2.46	0.00984
tsf	NC_004461_ATCC-12228	934829..935707	2.45	7.77e-16
SE0354	NC_004461_ATCC-12228	352006..353496	2.45	1.16e-07
SE1111	NC_004461_ATCC-12228	complement(1123628..1124131)	2.43	0.04
SE1601	NC_004461_ATCC-12228	1657192..1657746	2.43	0.04
SE1352	NC_004461_ATCC-12228	complement(1382624..1383235)	2.42	0.01
SE1993	NC_004461_ATCC-12228	complement(2029120..2029908)	2.42	0.01
SE2332	NC_004461_ATCC-12228	complement(2413636..2416203)	2.41	9.5e-06
gltX	NC_004461_ATCC-12228	290578..292032	2.4	6.74e-08
SE2004	NC_004461_ATCC-12228	2040162..2041538	2.4	0.00096
SE0844	NC_004461_ATCC-12228	840328..840915	2.39	0.0021
tmk	NC_004461_ATCC-12228	complement(2374214..2374825)	2.36	0.00679
SE0549	NC_004461_ATCC-12228	545677..546672	2.35	0.00256
aroB	NC_004461_ATCC-12228	complement(1192416..1193480)	2.35	0.00256
SE2292	NC_004461_ATCC-12228	complement(2366569..2367339)	2.34	2.9e-07
pheS	NC_004461_ATCC-12228	823521..824579	2.33	0.00946
SE0409	NC_004461_ATCC-12228	complement(403350..404096)	2.32	0.00532
SE1677	NC_004461_ATCC-12228	complement(1733507..1735012)	2.32	0.02
SE1032	NC_004461_ATCC-12228	1038181..1040886	2.31	9.76e-09
aspS	NC_004461_ATCC-12228	complement(1340173..1341939)	2.31	8.31e-08
SE2145	NC_004461_ATCC-12228	complement(2190342..2191292)	2.3	9.04e-12
eutD	NC_004461_ATCC-12228	356818..357807	2.3	1.76e-08
SE1555	NC_004461_ATCC-12228	complement(1610950..1612467)	2.3	0.00831
SE0929	NC_004461_ATCC-12228	930719..931261	2.28	0.00732
SE0906	NC_004461_ATCC-12228	903275..904009	2.27	1.52e-06
SE1944	NC_004461_ATCC-12228	1977410..1978567	2.27	0.02
SE1988	NC_004461_ATCC-12228	complement(2025057..2025425)	2.27	0.02
SE0792	NC_004461_ATCC-12228	784111..785088	2.26	2.07e-13
SE1999	NC_004461_ATCC-12228	2034711..2035862	2.26	5.15e-06
SE1194	NC_004461_ATCC-12228	complement(1231198..1232175)	2.25	0.02
SE0905	NC_004461_ATCC-12228	902356..903282	2.24	3.39e-06
SE1191	NC_004461_ATCC-12228	complement(1226385..1228040)	2.24	8.98e-06
SE0462	NC_004461_ATCC-12228	454885..456441	2.24	0.000227
pheT	NC_004461_ATCC-12228	824579..826981	2.23	1.19e-05
gatB	NC_004461_ATCC-12228	complement(1636215..1637642)	2.21	7.59e-11
rplA	NC_004461_ATCC-12228	298785..299480	2.2	9.16e-12
SE2122	NC_004461_ATCC-12228	complement(2166563..2167738)	2.2	0.01
SE0939	NC_004461_ATCC-12228	940457..942160	2.19	3.54e-09
SE0294	NC_004461_ATCC-12228	294811..295578	2.19	8.05e-05
SE2193	NC_004461_ATCC-12228	complement(2244775..2245524)	2.19	8.05e-05
SE1088	NC_004461_ATCC-12228	1099040..1099666	2.19	0.01
SE1589	NC_004461_ATCC-12228	complement(1642880..1644877)	2.18	1.69e-06
gidB	NC_004461_ATCC-12228	complement(2494065..2494784)	2.18	0.00931
SE1726	NC_004461_ATCC-12228	complement(1779819..1780355)	2.17	7.6e-06
SE2328	NC_004461_ATCC-12228	complement(2411107..2411835)	2.17	0.04
SE0613	NC_004461_ATCC-12228	599731..600756	2.16	7.4e-05
tgt	NC_004461_ATCC-12228	complement(1354095..1355234)	2.15	2.29e-09
SE0550	NC_004461_ATCC-12228	546801..547745	2.15	0.000702
SE2001	NC_004461_ATCC-12228	2036855..2038057	2.14	1.69e-05
SE2223	NC_004461_ATCC-12228	2277920..2278822	2.14	0.03
SE0794	NC_004461_ATCC-12228	786525..787931	2.13	1.66e-13
hemE	NC_004461_ATCC-12228	complement(1562338..1563417)	2.13	0.000965
SE0987	NC_004461_ATCC-12228	996895..998235	2.11	6.36e-13
SE1943	NC_004461_ATCC-12228	complement(1975612..1977099)	2.11	0.00133
queA	NC_004461_ATCC-12228	complement(1355255..1356319)	2.1	8.18e-05
SE1193	NC_004461_ATCC-12228	complement(1229696..1230820)	2.1	0.00578
SE1538	NC_004461_ATCC-12228	complement(1585170..1586312)	2.1	0.02
SE1433	NC_004461_ATCC-12228	1485501..1486454	2.1	0.02
SE1907	NC_004461_ATCC-12228	complement(1944669..1945604)	2.09	0.000365
SE1410	NC_004461_ATCC-12228	complement(1448711..1449802)	2.08	0.000278
SE2358	NC_004461_ATCC-12228	2440012..2441535	2.05	1.39e-14
SE0214	NC_004461_ATCC-12228	202800..205046	2.05	9.47e-14
mraW	NC_004461_ATCC-12228	846508..847443	2.04	1.95e-10
SE1041	NC_004461_ATCC-12228	1051607..1054129	2.04	1.51e-05
SE1925	NC_004461_ATCC-12228	complement(1958276..1959325)	2.04	0.00787
SE1835	NC_004461_ATCC-12228	complement(1879063..1880313)	2.03	5.14e-08
SE0311	NC_004461_ATCC-12228	310737..312818	2.02	1.11e-16
rpsC	NC_004461_ATCC-12228	complement(1863200..1863853)	2.02	6.18e-11
sucC	NC_004461_ATCC-12228	922242..923408	2.02	1.58e-05
SE1375	NC_004461_ATCC-12228	complement(1409004..1409948)	2.02	0.000151
SE1077	NC_004461_ATCC-12228	1090411..1091133	2.02	0.03
SE0861	NC_004461_ATCC-12228	855610..856794	2.01	3.97e-13
SE2351	NC_004461_ATCC-12228	2433259..2433666	2.01	1.88e-09
SE0247	NC_004461_ATCC-12228	244210..245613	2.01	0.01
SE2016	NC_004461_ATCC-12228	complement(2054308..2055201)	2	1.22e-06
sucA	NC_004461_ATCC-12228	complement(1108145..1110949)	2	1.77e-06
SE2416	NC_004461_ATCC-12228	complement(2494784..2496661)	1.99	0.000781
SE0758	NC_004461_ATCC-12228	complement(746284..748272)	1.98	8.88e-16
rplD	NC_004461_ATCC-12228	complement(1865740..1866363)	1.98	9.13e-12
SE0547	NC_004461_ATCC-12228	543661..544593	1.98	5.27e-05
SE2103	NC_004461_ATCC-12228	complement(2146854..2148593)	1.97	1.03e-11
SE0423	NC_004461_ATCC-12228	417940..418920	1.97	2.43e-07
SE1751	NC_004461_ATCC-12228	complement(1802009..1803814)	1.96	0.000205
SE0266	NC_004461_ATCC-12228	complement(265704..267200)	1.95	5.42e-05
eno	NC_004461_ATCC-12228	558300..559604	1.94	4.34e-14
SE2110	NC_004461_ATCC-12228	2153608..2154774	1.94	0.000346
SE0793	NC_004461_ATCC-12228	785219..786520	1.93	3.2e-10
SE0494	NC_004461_ATCC-12228	482810..484750	1.93	1.02e-09
guaA	NC_004461_ATCC-12228	complement(2427604..2429145)	1.93	1.97e-08
tig	NC_004461_ATCC-12228	complement(1380222..1381523)	1.9	3.39e-09
SE0837	NC_004461_ATCC-12228	830802..833150	1.9	0.000161
SE0425	NC_004461_ATCC-12228	complement(420807..421313)	1.9	0.03
SE1252	NC_004461_ATCC-12228	1282884..1284275	1.89	2.93e-07
SE0776	NC_004461_ATCC-12228	766367..768142	1.89	0.00866
obgE	NC_004461_ATCC-12228	complement(1358382..1359674)	1.88	0.000654
SE0564	NC_004461_ATCC-12228	560831..561571	1.88	0.00177
SE1873	NC_004461_ATCC-12228	complement(1910647..1912044)	1.88	0.00177
rpsN_2	NC_004461_ATCC-12228	complement(1860745..1860930)	1.88	0.03
rplF	NC_004461_ATCC-12228	complement(1859755..1860291)	1.87	2.6e-08
SE0197	NC_004461_ATCC-12228	188759..189532	1.86	1.33e-05
SE1371	NC_004461_ATCC-12228	complement(1402869..1403990)	1.86	0.000333
SE2128	NC_004461_ATCC-12228	complement(2173098..2174522)	1.86	0.00601
SE1207	NC_004461_ATCC-12228	complement(1243564..1244922)	1.85	0.000955
SE1948	NC_004461_ATCC-12228	complement(1983310..1985475)	1.83	0.00219
SE1950	NC_004461_ATCC-12228	1986527..1987519	1.83	0.00572
SE0444	NC_004461_ATCC-12228	439763..440971	1.83	0.01
SE0342	NC_004461_ATCC-12228	342580..343128	1.82	2.94e-08
BUM85_RS13035	NZ_CP018843	14288..15739	1.81	0.03
SE0791	NC_004461_ATCC-12228	782995..784107	1.8	5.06e-08
nusA	NC_004461_ATCC-12228	947387..948610	1.8	0.000206
SE1308	NC_004461_ATCC-12228	complement(1336752..1337174)	1.8	0.000234
SE1031	NC_004461_ATCC-12228	1036120..1037760	1.79	1.44e-06
SE0627	NC_004461_ATCC-12228	611952..613190	1.79	3.85e-05
SE0926	NC_004461_ATCC-12228	926199..928268	1.79	0.000228
glyA	NC_004461_ATCC-12228	complement(1762719..1763957)	1.78	2.25e-06
rplX	NC_004461_ATCC-12228	complement(1861518..1861835)	1.78	2.51e-05
SE2300	NC_004461_ATCC-12228	complement(2373851..2374180)	1.78	0.04
SE0782	NC_004461_ATCC-12228	772639..774357	1.77	8.23e-10
SE1314	NC_004461_ATCC-12228	complement(1344460..1344912)	1.76	0.02
SE0341	NC_004461_ATCC-12228	341946..342578	1.74	2.12e-08
SE0157	NC_004461_ATCC-12228	145948..147438	1.74	7.41e-08
rpsE	NC_004461_ATCC-12228	complement(1858841..1859341)	1.74	2.49e-07
SE2289	NC_004461_ATCC-12228	complement(2364563..2364826)	1.73	3.9e-05
SE1924	NC_004461_ATCC-12228	1956913..1958121	1.73	0.000203
ddl	NC_004461_ATCC-12228	complement(1738930..1740003)	1.72	0.00235
SE2156	NC_004461_ATCC-12228	2201518..2202408	1.7	2.8e-07
SE0690	NC_004461_ATCC-12228	682335..684143	1.7	0.00168
SE0299	NC_004461_ATCC-12228	297270..297818	1.7	0.00202
SE2384	NC_004461_ATCC-12228	complement(2460331..2461515)	1.7	0.00804
SE2371	NC_004461_ATCC-12228	complement(2446584..2447093)	1.69	0.00158
argS	NC_004461_ATCC-12228	375991..377652	1.69	0.00305
SE0237	NC_004461_ATCC-12228	226640..227215	1.69	0.04
SE0560	NC_004461_ATCC-12228	556644..558161	1.68	1.71e-08
SE1701	NC_004461_ATCC-12228	complement(1755742..1756608)	1.67	1.23e-05
SE1072	NC_004461_ATCC-12228	1084305..1085912	1.67	0.02
lysS	NC_004461_ATCC-12228	complement(2338924..2340411)	1.66	0.000405
SE0428	NC_004461_ATCC-12228	423031..424071	1.66	0.04
SE0951	NC_004461_ATCC-12228	954612..956717	1.65	3e-06
SE1116	NC_004461_ATCC-12228	complement(1127024..1127452)	1.65	0.02
era	NC_004461_ATCC-12228	complement(1285192..1286091)	1.65	0.02
SE2198	NC_004461_ATCC-12228	complement(2249301..2250845)	1.63	0.00968
SE1706	NC_004461_ATCC-12228	complement(1759634..1760362)	1.62	0.00017
SE0936	NC_004461_ATCC-12228	937362..938132	1.62	0.03
SE0217	NC_004461_ATCC-12228	207533..208891	1.62	0.04
SE0307	NC_004461_ATCC-12228	305361..308984	1.61	1.53e-07
SE2144	NC_004461_ATCC-12228	complement(2188615..2190279)	1.61	2.56e-06
SE0596	NC_004461_ATCC-12228	586723..587103	1.61	0.01
SE2000	NC_004461_ATCC-12228	2035893..2036594	1.61	0.02
carB	NC_004461_ATCC-12228	873464..876637	1.6	0.000208
gcvT	NC_004461_ATCC-12228	complement(1257645..1258736)	1.6	0.00973
SE1235	NC_004461_ATCC-12228	complement(1265277..1266737)	1.6	0.01
SE0477	NC_004461_ATCC-12228	470159..471265	1.6	0.03
SE0452	NC_004461_ATCC-12228	complement(445502..446182)	1.59	1.72e-05
SE1583	NC_004461_ATCC-12228	complement(1635040..1635990)	1.59	0.03
SE1169	NC_004461_ATCC-12228	complement(1206148..1207566)	1.56	0.00282
SE0665	NC_004461_ATCC-12228	654448..655353	1.54	0.00599
SE2293	NC_004461_ATCC-12228	complement(2367367..2369337)	1.54	0.00892
SE1233	NC_004461_ATCC-12228	complement(1264107..1265093)	1.54	0.02
SE1176	NC_004461_ATCC-12228	complement(1213658..1214383)	1.54	0.03
SE2348	NC_004461_ATCC-12228	complement(2429312..2430778)	1.5	0.0012
infC	NC_004461_ATCC-12228	complement(1384289..1384816)	1.49	0.02
SE1295	NC_004461_ATCC-12228	complement(1322148..1323416)	1.48	0.01
SE1342	NC_004461_ATCC-12228	complement(1371659..1372942)	1.47	0.00354
SE1964	NC_004461_ATCC-12228	complement(1998681..1999961)	1.46	0.00578
secA	NC_004461_ATCC-12228	527966..530500	1.45	0.00344
rplK	NC_004461_ATCC-12228	298150..298572	1.45	0.00475
SE0924	NC_004461_ATCC-12228	923430..924338	1.45	0.03
pgk	NC_004461_ATCC-12228	554559..555749	1.44	0.000331
SE0912	NC_004461_ATCC-12228	910542..911909	1.44	0.0071
rpsL	NC_004461_ATCC-12228	309663..310076	1.43	0.00676
SE0501	NC_004461_ATCC-12228	490043..491824	1.43	0.02
rplJ	NC_004461_ATCC-12228	299756..300256	1.41	0.01
rplO	NC_004461_ATCC-12228	complement(1858188..1858628)	1.4	0.00119
tpiA	NC_004461_ATCC-12228	555880..556641	1.39	0.00174
coaE	NC_004461_ATCC-12228	complement(1394395..1395006)	1.39	0.03
SE1734	NC_004461_ATCC-12228	complement(1787057..1788247)	1.38	0.03
SE0007	NC_004461_ATCC-12228	11648..12934	1.37	0.00614
SE1700	NC_004461_ATCC-12228	complement(1754308..1755720)	1.35	0.00213
SE0813	NC_004461_ATCC-12228	805072..808533	1.34	0.00626
SE1778	NC_004461_ATCC-12228	complement(1836564..1837568)	1.34	0.01
rpmA	NC_004461_ATCC-12228	complement(1359820..1360104)	1.34	0.01
SE2158	NC_004461_ATCC-12228	complement(2203859..2205358)	1.32	0.00948
SE1720	NC_004461_ATCC-12228	complement(1771012..1772439)	1.26	0.01
SE2126	NC_004461_ATCC-12228	complement(2171735..2172442)	1.23	0.03
SE1774	NC_004461_ATCC-12228	complement(1833296..1833796)	1.21	0.04
secY_1	NC_004461_ATCC-12228	complement(1856896..1858188)	-1.28	0.0083
SE1526	NC_004461_ATCC-12228	complement(1576057..1576401)	-1.29	0.03
SE0759	NC_004461_ATCC-12228	complement(748272..749396)	-1.36	0.00505
SE2018	NC_004461_ATCC-12228	complement(2055907..2057163)	-1.36	0.03
SE0964	NC_004461_ATCC-12228	970471..972030	-1.37	0.00509
SE0767	NC_004461_ATCC-12228	754916..757105	-1.37	0.02
SE0750	NC_004461_ATCC-12228	complement(735135..739142)	-1.44	0.00109
SE0769	NC_004461_ATCC-12228	758561..759592	-1.45	0.03
SE1687	NC_004461_ATCC-12228	1742667..1744151	-1.46	0.02
rplW	NC_004461_ATCC-12228	complement(1865465..1865740)	-1.48	0.03
SE2282	NC_004461_ATCC-12228	complement(2357810..2358469)	-1.48	0.03
purH	NC_004461_ATCC-12228	760175..761653	-1.5	0.00707
SE2104	NC_004461_ATCC-12228	complement(2148643..2149332)	-1.53	0.01
SE0553	NC_004461_ATCC-12228	complement(549141..550040)	-1.53	0.01
SE1679	NC_004461_ATCC-12228	complement(1735734..1737263)	-1.54	0.02
SE0534	NC_004461_ATCC-12228	526731..527300	-1.55	0.00684
SE1148	NC_004461_ATCC-12228	complement(1187935..1188579)	-1.56	0.00284
SE0664	NC_004461_ATCC-12228	650575..654249	-1.56	0.00546
SE2080	NC_004461_ATCC-12228	complement(2125620..2126519)	-1.57	0.02
gatA	NC_004461_ATCC-12228	complement(1637655..1639112)	-1.57	0.02
SE1086	NC_004461_ATCC-12228	complement(1097883..1098083)	-1.58	0.00231
gpmA	NC_004461_ATCC-12228	complement(2030413..2031099)	-1.58	0.03
SE0500	NC_004461_ATCC-12228	488149..490032	-1.58	0.03
SE1891	NC_004461_ATCC-12228	1927991..1928863	-1.6	0.01
rpsD	NC_004461_ATCC-12228	1432390..1432992	-1.61	0.00743
SE1414	NC_004461_ATCC-12228	complement(1453438..1456947)	-1.62	0.0027
SE0801	NC_004461_ATCC-12228	793048..794199	-1.63	0.03
murC	NC_004461_ATCC-12228	complement(1452104..1453417)	-1.64	0.00241
SE0607	NC_004461_ATCC-12228	593735..595042	-1.64	0.02
SE0863	NC_004461_ATCC-12228	858031..858699	-1.66	0.00214
alaS	NC_004461_ATCC-12228	complement(1326501..1329131)	-1.66	0.0088
SE1578	NC_004461_ATCC-12228	1630251..1630751	-1.66	0.02
SE0390	NC_004461_ATCC-12228	complement(386306..386680)	-1.67	0.00923
SE2136	NC_004461_ATCC-12228	complement(2181638..2182969)	-1.68	0.04
rplR	NC_004461_ATCC-12228	complement(1859361..1859723)	-1.69	0.00202
SE0815	NC_004461_ATCC-12228	809883..810797	-1.7	0.03
SE1945	NC_004461_ATCC-12228	complement(1978772..1980373)	-1.71	0.000213
SE0853	NC_004461_ATCC-12228	846062..846493	-1.72	0.0019
rpsR	NC_004461_ATCC-12228	complement(2446297..2446539)	-1.72	0.02
SE1338	NC_004461_ATCC-12228	complement(1365326..1366591)	-1.74	0.00932
SE0662	NC_004461_ATCC-12228	646431..647006	-1.74	0.04
hemA	NC_004461_ATCC-12228	complement(1376458..1377804)	-1.75	5.92e-05
SE2191	NC_004461_ATCC-12228	complement(2242067..2242654)	-1.76	0.00103
SE1393	NC_004461_ATCC-12228	complement(1429870..1431564)	-1.77	0.000672
SE0643	NC_004461_ATCC-12228	complement(627590..629086)	-1.77	0.00243
SE2216	NC_004461_ATCC-12228	complement(2268997..2270004)	-1.77	0.00408
rplS	NC_004461_ATCC-12228	914089..914439	-1.77	0.01
SE0578	NC_004461_ATCC-12228	576298..576498	-1.8	2.65e-08
SE1409	NC_004461_ATCC-12228	complement(1447466..1448410)	-1.8	0.000616
SE0543	NC_004461_ATCC-12228	539880..540812	-1.8	0.00383
SE1689	NC_004461_ATCC-12228	complement(1745092..1745964)	-1.8	0.01
SE1727	NC_004461_ATCC-12228	complement(1780466..1781326)	-1.82	0.03
murD	NC_004461_ATCC-12228	851321..852670	-1.84	0.02
spxA	NC_004461_ATCC-12228	678176..678571	-1.86	4.67e-11
SE1827	NC_004461_ATCC-12228	complement(1868201..1869535)	-1.86	0.00465
SE1947	NC_004461_ATCC-12228	complement(1982534..1983181)	-1.86	0.0071
SE0471	NC_004461_ATCC-12228	462892..463812	-1.87	0.00556
SE2082	NC_004461_ATCC-12228	complement(2127215..2128258)	-1.89	0.00578
SE0215	NC_004461_ATCC-12228	205068..205823	-1.9	0.000135
SE1329	NC_004461_ATCC-12228	complement(1360116..1360436)	-1.92	0.00339
SE0387	NC_004461_ATCC-12228	383675..384184	-1.93	4.9e-06
SE2035	NC_004461_ATCC-12228	complement(2075804..2077060)	-1.93	0.03
frr	NC_004461_ATCC-12228	936587..937141	-1.94	0.00168
SE0960	NC_004461_ATCC-12228	966845..967426	-1.94	0.02
SE0259	NC_004461_ATCC-12228	complement(258290..259882)	-1.95	0.03
SE1249	NC_004461_ATCC-12228	complement(1279125..1280921)	-1.96	0.00505
SE1202	NC_004461_ATCC-12228	complement(1240291..1241172)	-1.96	0.00615
SE0622	NC_004461_ATCC-12228	607495..608466	-1.97	0.02
SE2286	NC_004461_ATCC-12228	complement(2362081..2362461)	-1.98	0.000396
SE0019	NC_004461_ATCC-12228	25615..27447	-1.98	0.00104
SE0268	NC_004461_ATCC-12228	complement(268214..268621)	-1.98	0.00955
SE1119	NC_004461_ATCC-12228	complement(1128934..1129419)	-1.98	0.01
SE1441	NC_004461_ATCC-12228	complement(1492777..1493820)	-1.99	0.00193
SE1588	NC_004461_ATCC-12228	complement(1641652..1642860)	-1.99	0.03
SE0513	NC_004461_ATCC-12228	505372..507477	-2.01	1.17e-05
rpsH	NC_004461_ATCC-12228	complement(1860316..1860714)	-2.01	0.000297
SE1425	NC_004461_ATCC-12228	complement(1464951..1465379)	-2.02	3.17e-05
rpsJ	NC_004461_ATCC-12228	complement(1867082..1867390)	-2.03	8.75e-05
SE1089	NC_004461_ATCC-12228	1099689..1100819	-2.04	0.00684
SE0856	NC_004461_ATCC-12228	847838..850165	-2.06	0.000764
SE1627	NC_004461_ATCC-12228	1680326..1681612	-2.06	0.02
SE0308	NC_004461_ATCC-12228	309312..309572	-2.07	0.00919
SE0745	NC_004461_ATCC-12228	730029..730832	-2.08	0.04
SE1590	NC_004461_ATCC-12228	complement(1644881..1647070)	-2.09	0.02
SE1372	NC_004461_ATCC-12228	1404338..1405696	-2.1	3.1e-05
SE0418	NC_004461_ATCC-12228	411040..412767	-2.11	5.77e-06
SE1935	NC_004461_ATCC-12228	complement(1966718..1967929)	-2.11	0.02
dnaA	NC_004461_ATCC-12228	362..1717	-2.12	0.00533
SE0997	NC_004461_ATCC-12228	1004010..1005482	-2.13	0.03
SE1378	NC_004461_ATCC-12228	complement(1412437..1415634)	-2.16	7.6e-05
SE0361	NC_004461_ATCC-12228	359434..360273	-2.18	0.02
SE0002	NC_004461_ATCC-12228	2026..3159	-2.19	3.6e-05
SE0663	NC_004461_ATCC-12228	647127..650606	-2.24	0.00164
SE0741	NC_004461_ATCC-12228	complement(725904..726842)	-2.24	0.04
SE1259	NC_004461_ATCC-12228	complement(1288554..1289237)	-2.26	3.69e-06
SE2117	NC_004461_ATCC-12228	complement(2161261..2162130)	-2.28	1.76e-10
SE0556	NC_004461_ATCC-12228	552290..553303	-2.28	2.93e-09
SE1313	NC_004461_ATCC-12228	complement(1343588..1344463)	-2.28	0.00167
SE2215	NC_004461_ATCC-12228	complement(2267330..2268733)	-2.31	0.000154
SE1765	NC_004461_ATCC-12228	complement(1822306..1823679)	-2.36	0.00106
SE2064	NC_004461_ATCC-12228	complement(2108404..2110200)	-2.36	0.00382
SE0440	NC_004461_ATCC-12228	436538..437683	-2.39	2.02e-09
SE2225	NC_004461_ATCC-12228	complement(2279437..2280225)	-2.41	9e-05
SE1190	NC_004461_ATCC-12228	1225232..1226122	-2.41	0.00605
SE2352	NC_004461_ATCC-12228	2433794..2434459	-2.46	0.00238
SE1269	NC_004461_ATCC-12228	complement(1298974..1299951)	-2.48	0.00102
groEL	NC_004461_ATCC-12228	complement(1683533..1685152)	-2.5	0.00421
SE1038	NC_004461_ATCC-12228	1047490..1048947	-2.51	0.000302
SE1196	NC_004461_ATCC-12228	complement(1232830..1234149)	-2.51	0.000911
SE0804	NC_004461_ATCC-12228	complement(796730..797341)	-2.51	0.00272
SE1908	NC_004461_ATCC-12228	1945852..1947000	-2.53	0.00806
SE2280	NC_004461_ATCC-12228	complement(2353479..2356988)	-2.54	0.00513
SE0669	NC_004461_ATCC-12228	complement(658379..659695)	-2.58	0.00292
SE0761	NC_004461_ATCC-12228	complement(750624..751484)	-2.6	0.00275
SE1936	NC_004461_ATCC-12228	complement(1967987..1969375)	-2.66	0.02
SE1562	NC_004461_ATCC-12228	1616139..1617281	-2.66	0.04
SE1733	NC_004461_ATCC-12228	complement(1786710..1787060)	-2.69	0.02
SE2283	NC_004461_ATCC-12228	complement(2358639..2359604)	-2.74	0.000646
SE1559	NC_004461_ATCC-12228	complement(1613871..1614680)	-2.76	8.61e-06
SE0811	NC_004461_ATCC-12228	802782..803057	-2.76	2.9e-05
SE1772	NC_004461_ATCC-12228	1831274..1833235	-2.76	0.03
SE0397	NC_004461_ATCC-12228	390824..393226	-2.78	0.00947
SE1713	NC_004461_ATCC-12228	complement(1765032..1766075)	-2.79	0.03
SE0509	NC_004461_ATCC-12228	complement(501078..502583)	-2.81	2.74e-06
ureC	NC_004461_ATCC-12228	1900574..1902289	-2.82	0.000169
SE2349	NC_004461_ATCC-12228	complement(2430816..2432084)	-2.84	0.00281
SE1768	NC_004461_ATCC-12228	complement(1825981..1826985)	-2.85	0.00061
SE1099	NC_004461_ATCC-12228	complement(1111364..1112734)	-2.85	0.02
SE0529	NC_004461_ATCC-12228	521805..522884	-2.86	0.00438
SE0544	NC_004461_ATCC-12228	540818..541657	-2.86	0.00438
SE0937	NC_004461_ATCC-12228	938136..938918	-2.88	0.02
SE1572	NC_004461_ATCC-12228	complement(1624403..1624798)	-2.9	0.04
SE1440	NC_004461_ATCC-12228	complement(1492138..1492770)	-2.94	0.04
SE1426	NC_004461_ATCC-12228	complement(1465397..1466089)	-2.95	0.02
SE0826	NC_004461_ATCC-12228	818306..818860	-2.97	0.00061
SE2312	NC_004461_ATCC-12228	complement(2391016..2395512)	-2.98	6.46e-07
SE0744	NC_004461_ATCC-12228	728369..730042	-2.98	0.000126
SE0554	NC_004461_ATCC-12228	550875..551525	-3.03	0.00472
SE2353	NC_004461_ATCC-12228	2434585..2435487	-3.04	1.15e-05
SE1128	NC_004461_ATCC-12228	complement(1135472..1163791)	-3.08	1.58e-05
SE1593	NC_004461_ATCC-12228	complement(1648510..1649805)	-3.08	0.00127
SE0478	NC_004461_ATCC-12228	complement(471335..472300)	-3.1	0.03
SE0726	NC_004461_ATCC-12228	complement(717390..717992)	-3.1	0.03
SE1576	NC_004461_ATCC-12228	complement(1627989..1628714)	-3.17	0.00616
SE0252	NC_004461_ATCC-12228	complement(250437..251855)	-3.18	0.03
SE0424	NC_004461_ATCC-12228	419199..420248	-3.26	0.00253
SE1858	NC_004461_ATCC-12228	complement(1897110..1898255)	-3.29	0.04
SE1852	NC_004461_ATCC-12228	complement(1892494..1893279)	-3.3	0.02
SE1890	NC_004461_ATCC-12228	1926553..1927977	-3.32	1.21e-12
SE1901	NC_004461_ATCC-12228	complement(1938158..1938670)	-3.33	0.000544
rpmE2	NC_004461_ATCC-12228	complement(1769023..1769280)	-3.36	0.000131
gldA	NC_004461_ATCC-12228	224504..225607	-3.39	0.000455
SE0715	NC_004461_ATCC-12228	704257..704766	-3.42	0.00351
def	NC_004461_ATCC-12228	complement(781464..782015)	-3.42	0.02
SE0812	NC_004461_ATCC-12228	803564..804682	-3.5	3.91e-05
SE0971	NC_004461_ATCC-12228	977925..979469	-3.5	0.000657
SE1779	NC_004461_ATCC-12228	1837680..1838726	-3.51	0.03
SE2377	NC_004461_ATCC-12228	complement(2450437..2451312)	-3.51	0.03
SE1598	NC_004461_ATCC-12228	1653561..1654628	-3.66	0.00202
SE0650	NC_004461_ATCC-12228	634477..635604	-3.69	3.69e-05
polC	NC_004461_ATCC-12228	942392..946720	-3.69	7.8e-05
SE0718	NC_004461_ATCC-12228	707898..709382	-3.7	0.01
SE1514	NC_004461_ATCC-12228	1563692..1564195	-3.72	0.03
BUM85_RS13010	NZ_CP018843	8349..10031	-3.73	0.01
SE0645	NC_004461_ATCC-12228	complement(629420..629848)	-3.77	0.02
SE1152	NC_004461_ATCC-12228	complement(1189857..1191101)	-3.78	0.000668
SE0725	NC_004461_ATCC-12228	715737..717287	-3.82	0.02
SE2171	NC_004461_ATCC-12228	complement(2222086..2222622)	-3.84	0.000241
SE1523	NC_004461_ATCC-12228	complement(1570723..1571664)	-3.85	8.98e-07
SE2106	NC_004461_ATCC-12228	complement(2150033..2150917)	-3.89	0.000214
SE1846	NC_004461_ATCC-12228	complement(1887690..1888949)	-3.89	0.00299
SE2184	NC_004461_ATCC-12228	complement(2235052..2236401)	-3.89	0.00299
SE0685	NC_004461_ATCC-12228	complement(676896..677885)	-3.98	0.02
SE1987	NC_004461_ATCC-12228	complement(2024437..2025033)	-3.98	0.02
SE0699	NC_004461_ATCC-12228	690841..692685	-3.99	0.000393
SE1298	NC_004461_ATCC-12228	complement(1325424..1325732)	-4.01	0.000371
SE1418	NC_004461_ATCC-12228	complement(1458896..1459981)	-4.11	0.00196
SE2307	NC_004461_ATCC-12228	complement(2383910..2385616)	-4.15	0.000102
SE0928	NC_004461_ATCC-12228	929825..930715	-4.15	0.00185
SE1458	NC_004461_ATCC-12228	complement(1507205..1508404)	-4.17	0.000247
SE0447	NC_004461_ATCC-12228	442650..443072	-4.18	0.00065
SE1511	NC_004461_ATCC-12228	complement(1559797..1561245)	-4.19	9.06e-05
SE0484	NC_004461_ATCC-12228	complement(475116..475715)	-4.19	0.01
SE0649	NC_004461_ATCC-12228	633896..634156	-4.29	0.000186
SE0666	NC_004461_ATCC-12228	655711..656112	-4.29	0.04
SE0803	NC_004461_ATCC-12228	complement(795254..796615)	-4.36	1.72e-10
SE0473	NC_004461_ATCC-12228	466144..467316	-4.37	0.04
mutL	NC_004461_ATCC-12228	983188..985125	-4.41	2.57e-06
SE2214	NC_004461_ATCC-12228	complement(2266425..2267111)	-4.42	0.000387
SE2319	NC_004461_ATCC-12228	complement(2401988..2402962)	-4.44	3.19e-13
SE0196	NC_004461_ATCC-12228	187214..188590	-4.48	4.14e-05
SE0012	NC_004461_ATCC-12228	17353..18279	-4.48	0.000118
hemH	NC_004461_ATCC-12228	complement(1561338..1562261)	-4.51	0.00298
SE1549	NC_004461_ATCC-12228	1603846..1604940	-4.51	0.00298
SE2388	NC_004461_ATCC-12228	2463809..2464651	-4.52	0.03
SE1012	NC_004461_ATCC-12228	1017541..1018347	-4.54	0.000918
SE1415	NC_004461_ATCC-12228	complement(1456968..1457564)	-4.6	0.03
SE1408	NC_004461_ATCC-12228	complement(1445379..1447046)	-4.64	9.04e-06
SE0404	NC_004461_ATCC-12228	397137..399176	-4.64	8.02e-05
SE2017	NC_004461_ATCC-12228	complement(2055269..2055904)	-4.76	0.000617
SE0954	NC_004461_ATCC-12228	961420..962133	-4.76	0.03
SE1749	NC_004461_ATCC-12228	1799348..1800352	-4.78	0.00699
SE1595	NC_004461_ATCC-12228	complement(1650380..1651006)	-4.83	0.03
clpP	NC_004461_ATCC-12228	548073..548657	-4.87	1.68e-07
SE0412	NC_004461_ATCC-12228	406233..407045	-4.91	0.00167
SE0581	NC_004461_ATCC-12228	complement(577750..578496)	-4.91	0.02
SE0263	NC_004461_ATCC-12228	262734..263711	-4.99	0.02
SE1865	NC_004461_ATCC-12228	1902748..1903437	-5.2	0.0044
SE0400	NC_004461_ATCC-12228	393969..395471	-5.31	0.00393
SE0816	NC_004461_ATCC-12228	810823..811284	-5.31	0.00393
SE1738	NC_004461_ATCC-12228	complement(1791298..1791744)	-5.33	1.23e-06
SE1015	NC_004461_ATCC-12228	complement(1020039..1021487)	-5.39	0.000859
SE1317	NC_004461_ATCC-12228	complement(1347634..1348152)	-5.46	0.02
SE1573	NC_004461_ATCC-12228	complement(1624947..1625627)	-5.46	0.02
SE1667	NC_004461_ATCC-12228	complement(1725343..1727493)	-5.59	0.000656
SE1177	NC_004461_ATCC-12228	complement(1214517..1215254)	-5.61	0.01
SE0910	NC_004461_ATCC-12228	908951..910177	-5.64	3.38e-05
SE2243	NC_004461_ATCC-12228	complement(2300870..2302378)	-5.68	0.00267
SE1153	NC_004461_ATCC-12228	complement(1191105..1192406)	-5.8	0.00011
SE2287	NC_004461_ATCC-12228	complement(2362483..2363307)	-5.86	1.18e-09
SE1344	NC_004461_ATCC-12228	complement(1373930..1374610)	-5.89	0.00215
rpmH	NC_004461_ATCC-12228	complement(2498765..2498902)	-5.97	5.12e-08
BUM85_RS13055	NZ_CP018843	20873..21442	-6.02	0.000101
SE0958	NC_004461_ATCC-12228	965578..966405	-6.05	1.58e-05
SE2036	NC_004461_ATCC-12228	complement(2077149..2077841)	-6.05	0.00184
SE1224	NC_004461_ATCC-12228	complement(1258954..1259466)	-6.15	2.75e-06
SE1545	NC_004461_ATCC-12228	complement(1600210..1600662)	-6.15	6.29e-05
SE0451	NC_004461_ATCC-12228	complement(445050..445499)	-6.16	0.00979
SE1946	NC_004461_ATCC-12228	1980723..1982402	-6.16	0.00979
SE2170	NC_004461_ATCC-12228	complement(2220424..2221758)	-6.37	7.95e-10
SE2172	NC_004461_ATCC-12228	complement(2222619..2224469)	-6.39	7.18e-08
SE1299	NC_004461_ATCC-12228	complement(1325747..1326175)	-6.45	4.03e-05
SE1143	NC_004461_ATCC-12228	complement(1181390..1184098)	-6.47	0.00122
SE1232	NC_004461_ATCC-12228	complement(1263781..1264107)	-6.47	0.00793
SE2151	NC_004461_ATCC-12228	complement(2197268..2198197)	-6.47	0.00793
SE0756	NC_004461_ATCC-12228	complement(745402..745692)	-6.5	1.33e-06
SE0433	NC_004461_ATCC-12228	complement(429214..430014)	-6.55	9.86e-09
prmA	NC_004461_ATCC-12228	complement(1294220..1295158)	-6.55	0.00753
SE0763	NC_004461_ATCC-12228	752158..753285	-6.63	0.00104
SE0698	NC_004461_ATCC-12228	689446..690831	-6.63	0.00715
SE2098	NC_004461_ATCC-12228	2142237..2143289	-6.67	9.58e-07
SE0864	NC_004461_ATCC-12228	858953..859306	-6.76	0.00015
SE0896	NC_004461_ATCC-12228	893553..894443	-6.9	0.04
rho	NC_004461_ATCC-12228	complement(1769397..1770713)	-7	0.000739
nadE	NC_004461_ATCC-12228	complement(1651080..1651907)	-7.09	0.00493
SE1951	NC_004461_ATCC-12228	complement(1987583..1987984)	-7.17	0.00469
SE1022	NC_004461_ATCC-12228	complement(1026429..1026662)	-7.19	0.04
SE0457	NC_004461_ATCC-12228	complement(451775..452218)	-7.25	0.00446
SE0641	NC_004461_ATCC-12228	complement(626816..627109)	-7.25	0.00446
SE2391	NC_004461_ATCC-12228	2466146..2466610	-7.25	0.00446
SE1388	NC_004461_ATCC-12228	complement(1424562..1425509)	-7.33	0.04
murQ	NC_004461_ATCC-12228	1925653..1926540	-7.61	5.52e-10
SE0980	NC_004461_ATCC-12228	990598..991524	-7.63	0.03
SE0986	NC_004461_ATCC-12228	996511..996876	-7.92	6.39e-07
SE0948	NC_004461_ATCC-12228	952187..953104	-7.92	0.03
SE1759	NC_004461_ATCC-12228	complement(1817194..1818531)	-8.07	0.03
SE0604	NC_004461_ATCC-12228	591440..591631	-8.29	2.61e-05
SE1422	NC_004461_ATCC-12228	complement(1461204..1462004)	-8.42	0.00219
SE0814	NC_004461_ATCC-12228	complement(808676..809584)	-8.51	2.51e-07
SE0966	NC_004461_ATCC-12228	972498..973292	-8.51	0.02
SE1305	NC_004461_ATCC-12228	complement(1333843..1334985)	-8.65	0.02
nrdF	NC_004461_ATCC-12228	507596..508564	-8.76	1.88e-08
miaA	NC_004461_ATCC-12228	991536..992534	-8.89	1.38e-05
SE0670	NC_004461_ATCC-12228	complement(659773..660594)	-9.09	0.02
SE1261	NC_004461_ATCC-12228	complement(1290257..1290967)	-9.13	9.78e-08
SE2212	NC_004461_ATCC-12228	complement(2263954..2265120)	-9.27	0.00135
SE0198	NC_004461_ATCC-12228	complement(189660..190349)	-9.82	0.02
SE0441	NC_004461_ATCC-12228	437703..437888	-9.82	0.02
SE1965	NC_004461_ATCC-12228	complement(2000126..2000491)	-10.55	0.01
SE1633	NC_004461_ATCC-12228	1688255..1689049	-10.75	0.000621
SE0545	NC_004461_ATCC-12228	541654..542190	-10.99	0.01
SE1199	NC_004461_ATCC-12228	complement(1236151..1237572)	-11.14	0.01
SE1756	NC_004461_ATCC-12228	complement(1813609..1814676)	-11.29	0.01
SE0184	NC_004461_ATCC-12228	complement(173502..174689)	-11.43	0.01
SE0470	NC_004461_ATCC-12228	462137..462895	-11.62	1.94e-05
SE1531	NC_004461_ATCC-12228	1580429..1581253	-11.73	0.00975
SE0349	NC_004461_ATCC-12228	complement(348397..349227)	-11.87	0.00938
SE1134	NC_004461_ATCC-12228	complement(1173562..1173900)	-12.16	0.00869
xseA	NC_004461_ATCC-12228	complement(1241373..1242710)	-12.31	0.000294
hemC	NC_004461_ATCC-12228	complement(1374644..1375570)	-12.79	3.68e-07
SE1553	NC_004461_ATCC-12228	1608951..1609925	-13.04	0.00672
recR	NC_004461_ATCC-12228	complement(2382901..2383497)	-13.86	0.000148
gltD	NC_004461_ATCC-12228	complement(2389535..2390998)	-14.07	0.00525
SE2081	NC_004461_ATCC-12228	complement(2126532..2127212)	-14.25	0.000125
SE1427	NC_004461_ATCC-12228	complement(1466086..1467747)	-14.65	0.00458
mraY	NC_004461_ATCC-12228	850354..851319	-15.09	0.00414
SE1174	NC_004461_ATCC-12228	complement(1210777..1211316)	-15.09	0.00414
SE1090	NC_004461_ATCC-12228	complement(1100895..1102238)	-16.18	1.19e-06
SE1782	NC_004461_ATCC-12228	complement(1841368..1843116)	-16.41	0.00311
SE2107	NC_004461_ATCC-12228	2151105..2151320	-16.73	1.81e-08
SE1617	NC_004461_ATCC-12228	complement(1673090..1673926)	-19.34	0.00173
BUM85_RS12985	NZ_CP018843	complement(3861..4796)	-20.48	0.0023
SE0439	NC_004461_ATCC-12228	complement(435692..436366)	-20.95	0.00129
SE0406	NC_004461_ATCC-12228	complement(400838..401674)	-21.65	8.69e-06
ipk	NC_004461_ATCC-12228	complement(2363322..2364170)	-21.74	7.44e-08
SE0243	NC_004461_ATCC-12228	233602..240804	-22.44	4.86e-10
SE1888	NC_004461_ATCC-12228	1924604..1925656	-23.56	2.57e-10
SE0408	NC_004461_ATCC-12228	402541..403185	-24.9	0.000666
SE1599	NC_004461_ATCC-12228	1654647..1655450	-26.07	0.000556
SE0264	NC_004461_ATCC-12228	complement(263971..264486)	-29	0.000363
SE1637	NC_004461_ATCC-12228	1690559..1691848	-46.98	1.59e-11
SE1638	NC_004461_ATCC-12228	1691865..1692581	-77	4.06e-06
SE0407	NC_004461_ATCC-12228	complement(401675..402421)	-250.86	0.04
SE0848	NC_004461_ATCC-12228	842454..842588	-285.1	0.04
SE1636	NC_004461_ATCC-12228	1690392..1690532	-391.5	0.03
SE0846	NC_004461_ATCC-12228	842072..842212	-426.97	0.03
SE0185	NC_004461_ATCC-12228	175180..177111	-495.46	0.02
SE1543	NC_004461_ATCC-12228	complement(1590856..1591704)	-534.59	0.02
SE0090	NC_004461_ATCC-12228	complement(89170..89844)	-636.85	7.07e-12
SE0405	NC_004461_ATCC-12228	complement(399912..400841)	-766.96	0.01
BUM85_RS13075	NZ_CP018843	complement(23562..24236)	-1447.36	1.43e-13
SE0079	NC_004461_ATCC-12228	complement(80680..81354)	-1795.51	0.00575

## Sheet: b) SE18To, DEGs FC>1, p<0.05
Gene name	Chromosome	Region	Fold change	P-value
SE0875	NC_004461_ATCC-12228	868861..870168	27.64	2.51e-13
SE0631	NC_004461_ATCC-12228	617295..617615	20.66	0.00176
SE1992	NC_004461_ATCC-12228	complement(2028420..2028914)	16.04	9.24e-05
SE1934	NC_004461_ATCC-12228	1966130..1966681	13.72	0.000234
SE2226	NC_004461_ATCC-12228	2280455..2280649	13.3	0.00793
secY_2	NC_004461_ATCC-12228	complement(2308461..2309660)	11.75	1.41e-07
SE1462	NC_004461_ATCC-12228	1511904..1512155	11.71	6.66e-16
SE2096	NC_004461_ATCC-12228	complement(2140657..2141520)	11.21	2.47e-07
SE2373	NC_004461_ATCC-12228	2447797..2448606	9.87	0.02
SE0528	NC_004461_ATCC-12228	complement(520389..521459)	8.49	8.38e-07
hisH	NC_004461_ATCC-12228	273329..273907	8.04	0.00384
SE2392	NC_004461_ATCC-12228	complement(2466732..2467280)	8.04	0.00384
SE0305	NC_004461_ATCC-12228	300854..301462	7.56	2.73e-10
SE2150	NC_004461_ATCC-12228	2196733..2197164	7.26	0.00612
SE0242	NC_004461_ATCC-12228	232133..233443	7.03	5.37e-11
SE1938	NC_004461_ATCC-12228	1970298..1971254	7.03	0.00116
SE0873	NC_004461_ATCC-12228	868101..868628	7	1.29e-11
SE1242	NC_004461_ATCC-12228	complement(1271651..1272499)	6.83	2.32e-09
SE1972	NC_004461_ATCC-12228	complement(2006181..2006858)	6.81	7.83e-14
SE2396	NC_004461_ATCC-12228	2477265..2478650	6.65	0.000323
SE2108	NC_004461_ATCC-12228	2151578..2152009	6.24	8.59e-10
SE0134	NC_004461_ATCC-12228	complement(128311..128706)	6.12	2.09e-12
SE2176	NC_004461_ATCC-12228	complement(2227234..2228130)	6.06	2.99e-06
SE0135	NC_004461_ATCC-12228	complement(128725..130014)	5.97	0.01
SE0199	NC_004461_ATCC-12228	complement(190364..190810)	5.63	0.00432
rpsP	NC_004461_ATCC-12228	912341..912616	5.57	4.55e-14
SE0302	NC_004461_ATCC-12228	299575..299694	5.49	4.3e-09
SE1606	NC_004461_ATCC-12228	complement(1661974..1662354)	5.46	0.00139
SE0366	NC_004461_ATCC-12228	complement(364567..364989)	5.46	0.02
SE1450	NC_004461_ATCC-12228	1500229..1500537	5.46	0.02
SE2099	NC_004461_ATCC-12228	complement(2143354..2144121)	5.45	0.000119
rpmG_2	NC_004461_ATCC-12228	1023322..1023471	5.27	3.51e-09
lspA	NC_004461_ATCC-12228	866345..866878	5.19	0.00197
SE0580	NC_004461_ATCC-12228	complement(577367..577651)	5.07	2.48e-08
SE0587	NC_004461_ATCC-12228	581324..581929	5.01	1.51e-09
SE0510	NC_004461_ATCC-12228	complement(502867..503367)	5.01	0.000271
SE0637	NC_004461_ATCC-12228	623251..624567	5	1.11e-16
rpmG_3	NC_004461_ATCC-12228	complement(1267472..1267621)	4.91	6.25e-06
SE1961	NC_004461_ATCC-12228	1995317..1997422	4.81	0.00111
SE1933	NC_004461_ATCC-12228	complement(1965342..1965989)	4.74	1.97e-12
SE2112	NC_004461_ATCC-12228	complement(2155849..2156313)	4.69	8.42e-07
SE1392	NC_004461_ATCC-12228	complement(1428401..1429549)	4.68	3.06e-05
SE2322	NC_004461_ATCC-12228	complement(2405038..2406063)	4.62	3.6e-05
SE0990	NC_004461_ATCC-12228	999120..1000466	4.61	2.79e-08
SE1764	NC_004461_ATCC-12228	1821813..1822127	4.6	0.00157
SE2320	NC_004461_ATCC-12228	complement(2403487..2404332)	4.6	0.00157
SE1528	NC_004461_ATCC-12228	complement(1577786..1578250)	4.56	4.24e-05
SE0944	NC_004461_ATCC-12228	948912..949229	4.48	1.75e-09
SE0748	NC_004461_ATCC-12228	complement(733315..734322)	4.38	0.000375
SE0869	NC_004461_ATCC-12228	865032..865829	4.29	0.00108
SE0726	NC_004461_ATCC-12228	complement(717390..717992)	4.19	3.77e-12
SE2087	NC_004461_ATCC-12228	complement(2132728..2133132)	4.18	2.71e-05
SE1582	NC_004461_ATCC-12228	complement(1633590..1635008)	4.13	1.46e-08
rpsT	NC_004461_ATCC-12228	1303410..1303661	4.12	2.59e-11
SE0373	NC_004461_ATCC-12228	complement(371189..372025)	3.88	0.03
SE2240	NC_004461_ATCC-12228	complement(2298435..2298914)	3.84	0.000164
SE0283	NC_004461_ATCC-12228	complement(281312..282526)	3.76	1.59e-13
prmA	NC_004461_ATCC-12228	complement(1294220..1295158)	3.75	3.77e-15
SE2323	NC_004461_ATCC-12228	complement(2406310..2407455)	3.73	0.000231
SE1955	NC_004461_ATCC-12228	complement(1989301..1989756)	3.69	0.000142
sat	NC_004461_ATCC-12228	complement(2226032..2227210)	3.65	8.86e-05
SE1644	NC_004461_ATCC-12228	complement(1696434..1697684)	3.64	3.03e-05
SE1906	NC_004461_ATCC-12228	complement(1943081..1944199)	3.61	0.0022
SE0948	NC_004461_ATCC-12228	952187..953104	3.59	1.35e-06
infA	NC_004461_ATCC-12228	complement(1855825..1856043)	3.57	3.44e-15
SE1930	NC_004461_ATCC-12228	1962540..1963172	3.56	5.36e-06
SE0959	NC_004461_ATCC-12228	966424..966816	3.52	4.54e-11
SE0721	NC_004461_ATCC-12228	711492..712298	3.47	3.33e-16
SE0334	NC_004461_ATCC-12228	complement(337714..338205)	3.38	0.00382
SE1581	NC_004461_ATCC-12228	complement(1632904..1633452)	3.36	6.01e-05
rpsN_2	NC_004461_ATCC-12228	complement(1860745..1860930)	3.33	1.61e-07
SE0289	NC_004461_ATCC-12228	289110..290168	3.32	6e-15
SE1100	NC_004461_ATCC-12228	complement(1112731..1113390)	3.25	0.000248
SE1993	NC_004461_ATCC-12228	complement(2029120..2029908)	3.22	0.000115
SE0162	NC_004461_ATCC-12228	complement(150389..150703)	3.22	0.00984
SE0719	NC_004461_ATCC-12228	709372..709617	3.22	0.00984
SE0193	NC_004461_ATCC-12228	181771..182766	3.21	0.000293
SE1336	NC_004461_ATCC-12228	complement(1363755..1364435)	3.2	0.03
SE1317	NC_004461_ATCC-12228	complement(1347634..1348152)	3.13	3.6e-08
SE1874	NC_004461_ATCC-12228	complement(1912109..1913179)	3.12	1.09e-09
SE1440	NC_004461_ATCC-12228	complement(1492138..1492770)	3.11	6.1e-13
rpmF	NC_004461_ATCC-12228	818938..819111	3.1	0.00111
SE1579	NC_004461_ATCC-12228	1630940..1631494	3.08	0.000483
SE1968	NC_004461_ATCC-12228	complement(2002560..2003723)	3.06	1e-09
SE1194	NC_004461_ATCC-12228	complement(1231198..1232175)	3.04	1.74e-07
SE1334	NC_004461_ATCC-12228	complement(1362862..1363347)	3.02	0.000416
SE0604	NC_004461_ATCC-12228	591440..591631	3	1.11e-16
SE0727	NC_004461_ATCC-12228	complement(717998..718183)	3	0.0097
SE2364	NC_004461_ATCC-12228	complement(2443376..2443966)	3	0.03
SE1966	NC_004461_ATCC-12228	complement(2000615..2001253)	2.95	1.04e-11
recU	NC_004461_ATCC-12228	1175168..1175794	2.94	7.88e-15
SE1510	NC_004461_ATCC-12228	complement(1559107..1559661)	2.94	2.96e-12
rpsD	NC_004461_ATCC-12228	1432390..1432992	2.87	6.44e-15
SE2138	NC_004461_ATCC-12228	complement(2183663..2183983)	2.87	0.00377
SE0619	NC_004461_ATCC-12228	complement(605855..606121)	2.86	0.0002
rpmD	NC_004461_ATCC-12228	complement(1858645..1858824)	2.85	1.43e-10
hslO	NC_004461_ATCC-12228	complement(2343953..2344834)	2.84	1.36e-11
SE1020	NC_004461_ATCC-12228	1025052..1026077	2.79	1.19e-07
SE1876	NC_004461_ATCC-12228	1914378..1914851	2.77	5.75e-08
pyrB	NC_004461_ATCC-12228	870194..871075	2.76	1.22e-08
rpmI	NC_004461_ATCC-12228	complement(1384061..1384261)	2.74	7.35e-06
SE2315	NC_004461_ATCC-12228	2397831..2398616	2.72	1.29e-10
SE0484	NC_004461_ATCC-12228	complement(475116..475715)	2.72	6.19e-06
SE0677	NC_004461_ATCC-12228	668267..669208	2.71	3.33e-16
SE0882	NC_004461_ATCC-12228	877984..878208	2.7	0.00937
SE1816	NC_004461_ATCC-12228	complement(1862564..1862773)	2.69	6.86e-11
SE2281	NC_004461_ATCC-12228	complement(2356985..2357557)	2.69	2.86e-05
SE1608	NC_004461_ATCC-12228	1664208..1665053	2.69	0.02
SE1954	NC_004461_ATCC-12228	complement(1989006..1989275)	2.69	0.02
fabG	NC_004461_ATCC-12228	complement(327087..327845)	2.69	0.03
SE0353	NC_004461_ATCC-12228	351522..351890	2.68	6.15e-06
SE0666	NC_004461_ATCC-12228	655711..656112	2.67	1.42e-06
SE2129	NC_004461_ATCC-12228	complement(2174623..2175681)	2.67	4.81e-05
SE0431	NC_004461_ATCC-12228	427379..427996	2.65	7.75e-09
SE0562	NC_004461_ATCC-12228	559770..560228	2.65	2.29e-06
SE1646	NC_004461_ATCC-12228	complement(1698380..1699432)	2.65	0.000822
SE1873	NC_004461_ATCC-12228	complement(1910647..1912044)	2.63	8.06e-10
SE1682	NC_004461_ATCC-12228	1740394..1741605	2.62	7.11e-15
SE0388	NC_004461_ATCC-12228	384429..385148	2.62	1.4e-05
SE2324	NC_004461_ATCC-12228	complement(2407448..2408356)	2.62	0.02
ribH	NC_004461_ATCC-12228	complement(1490470..1490931)	2.61	1.27e-07
rpsI	NC_004461_ATCC-12228	complement(1848764..1849156)	2.58	4.14e-11
SE1264	NC_004461_ATCC-12228	complement(1293466..1294227)	2.58	1.94e-05
SE0694	NC_004461_ATCC-12228	686748..687095	2.58	0.01
SE0889	NC_004461_ATCC-12228	complement(886270..886473)	2.57	6.24e-10
SE1397	NC_004461_ATCC-12228	complement(1433262..1434008)	2.57	1.65e-06
SE2133	NC_004461_ATCC-12228	2179781..2180077	2.54	9.21e-05
SE1598	NC_004461_ATCC-12228	1653561..1654628	2.53	1.91e-06
SE0313	NC_004461_ATCC-12228	complement(314347..315516)	2.53	4.24e-06
SE1090	NC_004461_ATCC-12228	complement(1100895..1102238)	2.52	1.68e-08
SE0381	NC_004461_ATCC-12228	377909..378544	2.52	0.00361
atpC	NC_004461_ATCC-12228	complement(1753884..1754288)	2.51	1.11e-16
SE1168	NC_004461_ATCC-12228	complement(1205029..1206015)	2.5	1.02e-08
SE1920	NC_004461_ATCC-12228	complement(1954919..1955722)	2.5	5.79e-06
SE2086	NC_004461_ATCC-12228	complement(2131751..2132674)	2.48	1.61e-06
SE2187	NC_004461_ATCC-12228	complement(2237827..2239083)	2.48	0.000325
SE0445	NC_004461_ATCC-12228	440978..441466	2.47	8.77e-05
SE0816	NC_004461_ATCC-12228	810823..811284	2.46	5.74e-08
SE1991	NC_004461_ATCC-12228	complement(2027692..2028423)	2.46	0.000218
SE2111	NC_004461_ATCC-12228	complement(2155026..2155544)	2.46	0.00131
SE0700	NC_004461_ATCC-12228	693395..694018	2.44	0.00112
SE1707	NC_004461_ATCC-12228	complement(1760388..1760738)	2.41	4.96e-13
SE1318	NC_004461_ATCC-12228	complement(1348171..1350444)	2.41	2.92e-09
SE1430	NC_004461_ATCC-12228	complement(1481137..1481448)	2.41	8.92e-06
infC	NC_004461_ATCC-12228	complement(1384289..1384816)	2.4	2.32e-11
rpmJ	NC_004461_ATCC-12228	complement(1855680..1855793)	2.39	0.01
SE0980	NC_004461_ATCC-12228	990598..991524	2.38	1.67e-10
SE0798	NC_004461_ATCC-12228	790288..791091	2.36	0.00699
SE1923	NC_004461_ATCC-12228	complement(1956276..1956596)	2.36	0.00699
SE1953	NC_004461_ATCC-12228	complement(1988683..1988946)	2.36	0.02
SE1439	NC_004461_ATCC-12228	complement(1490944..1492125)	2.35	1.15e-14
SE1126	NC_004461_ATCC-12228	1133876..1134580	2.35	0.01
SE1760	NC_004461_ATCC-12228	complement(1818770..1819453)	2.34	2.6e-07
rpmE2	NC_004461_ATCC-12228	complement(1769023..1769280)	2.34	9.83e-06
SE1759	NC_004461_ATCC-12228	complement(1817194..1818531)	2.34	0.000233
SE1666	NC_004461_ATCC-12228	complement(1724895..1725350)	2.34	0.00205
SE0904	NC_004461_ATCC-12228	901377..902354	2.33	5.19e-08
SE0584	NC_004461_ATCC-12228	complement(579818..580006)	2.33	0.000408
SE1962	NC_004461_ATCC-12228	1997453..1997917	2.32	1.11e-16
SE0745	NC_004461_ATCC-12228	730029..730832	2.31	1.25e-06
SE1310	NC_004461_ATCC-12228	complement(1338725..1339558)	2.29	1.78e-05
SE0870	NC_004461_ATCC-12228	865834..866304	2.29	0.04
SE_p506	NC_005004	complement(6442..6957)	2.29	0.04
SE0712	NC_004461_ATCC-12228	700869..701639	2.28	3.68e-11
SE0425	NC_004461_ATCC-12228	complement(420807..421313)	2.28	6.71e-08
SE1619	NC_004461_ATCC-12228	complement(1674533..1675078)	2.28	4.18e-05
SE0929	NC_004461_ATCC-12228	930719..931261	2.26	7.71e-09
SE0780	NC_004461_ATCC-12228	771675..772214	2.26	1.85e-06
SE2088	NC_004461_ATCC-12228	complement(2133154..2134035)	2.26	2.4e-05
SE0878	NC_004461_ATCC-12228	872371..873471	2.25	2.94e-13
SE1826	NC_004461_ATCC-12228	1867746..1868144	2.25	1.68e-10
rpsQ	NC_004461_ATCC-12228	complement(1862276..1862539)	2.25	1.38e-08
rpsO	NC_004461_ATCC-12228	954211..954480	2.25	3.58e-08
SE1670	NC_004461_ATCC-12228	complement(1729007..1729333)	2.23	3.16e-08
SE1951	NC_004461_ATCC-12228	complement(1987583..1987984)	2.22	7.49e-08
SE0723	NC_004461_ATCC-12228	713461..714267	2.22	2.41e-07
SE0799	NC_004461_ATCC-12228	791088..791909	2.22	0.0005
SE1274	NC_004461_ATCC-12228	complement(1304798..1307014)	2.21	0.000188
SE1787	NC_004461_ATCC-12228	complement(1845912..1846340)	2.2	3.62e-05
SE1241	NC_004461_ATCC-12228	complement(1271229..1271648)	2.2	0.00364
SE0818	NC_004461_ATCC-12228	812799..813233	2.2	0.00749
SE2107	NC_004461_ATCC-12228	2151105..2151320	2.19	2.06e-12
SE0778	NC_004461_ATCC-12228	768840..770132	2.18	8.06e-14
frr	NC_004461_ATCC-12228	936587..937141	2.17	1.35e-12
SE1724	NC_004461_ATCC-12228	1777127..1777648	2.17	0.03
SE0866	NC_004461_ATCC-12228	860082..860525	2.15	1.53e-06
SE1041	NC_004461_ATCC-12228	1051607..1054129	2.14	6.67e-09
SE0284	NC_004461_ATCC-12228	282683..283144	2.14	0.000346
SE1705	NC_004461_ATCC-12228	complement(1759379..1759591)	2.13	2.31e-10
SE0581	NC_004461_ATCC-12228	complement(577750..578496)	2.13	0.00115
SE2050	NC_004461_ATCC-12228	complement(2093517..2094398)	2.13	0.02
SE2282	NC_004461_ATCC-12228	complement(2357810..2358469)	2.12	1.67e-15
rpmH	NC_004461_ATCC-12228	complement(2498765..2498902)	2.1	2.57e-12
SE0449	NC_004461_ATCC-12228	443617..444174	2.1	5.27e-06
SE1902	NC_004461_ATCC-12228	complement(1938967..1940268)	2.09	5.15e-06
SE0420	NC_004461_ATCC-12228	414819..415652	2.09	0.000291
SE1133	NC_004461_ATCC-12228	complement(1171783..1172919)	2.09	0.00195
SE0638	NC_004461_ATCC-12228	624590..624964	2.08	0.000427
SE1390	NC_004461_ATCC-12228	complement(1426374..1427138)	2.08	0.03
SE1908	NC_004461_ATCC-12228	1945852..1947000	2.07	4.08e-10
SE1880	NC_004461_ATCC-12228	complement(1916825..1917949)	2.07	0.00185
SE1587	NC_004461_ATCC-12228	1639794..1641329	2.04	0.000245
SE1027	NC_004461_ATCC-12228	1030687..1031175	2.04	0.03
SE0678	NC_004461_ATCC-12228	669220..670464	2.03	4.73e-08
SE1263	NC_004461_ATCC-12228	complement(1292114..1293460)	2.03	2.22e-07
SE1190	NC_004461_ATCC-12228	1225232..1226122	2.03	1.05e-05
SE0392	NC_004461_ATCC-12228	complement(388372..389301)	2.03	0.00252
SE2066	NC_004461_ATCC-12228	2110539..2111588	2.03	0.04
SE0342	NC_004461_ATCC-12228	342580..343128	2.02	7.11e-15
SE0244	NC_004461_ATCC-12228	240814..241437	2.01	5.38e-05
SE0385	NC_004461_ATCC-12228	381969..382697	2.01	0.00809
SE1679	NC_004461_ATCC-12228	complement(1735734..1737263)	2	1.03e-09
SE1981	NC_004461_ATCC-12228	2017879..2019354	2	6.4e-07
SE0898	NC_004461_ATCC-12228	895093..895728	2	0.000205
SE2253	NC_004461_ATCC-12228	complement(2318735..2319550)	2	0.00141
rpsB	NC_004461_ATCC-12228	933889..934677	1.99	3.77e-15
SE2021	NC_004461_ATCC-12228	2059306..2060985	1.98	4e-10
SE1294	NC_004461_ATCC-12228	complement(1321525..1322148)	1.98	1.13e-05
murG	NC_004461_ATCC-12228	complement(1122537..1123610)	1.98	0.002
SE2302	NC_004461_ATCC-12228	complement(2374829..2376166)	1.98	0.04
SE1702	NC_004461_ATCC-12228	complement(1756693..1758204)	1.97	1.11e-15
SE1700	NC_004461_ATCC-12228	complement(1754308..1755720)	1.97	2.66e-15
SE1965	NC_004461_ATCC-12228	complement(2000126..2000491)	1.97	1.46e-08
SE1703	NC_004461_ATCC-12228	complement(1758227..1758766)	1.97	1.55e-07
SE1591	NC_004461_ATCC-12228	complement(1647067..1647759)	1.96	0.02
SE1320	NC_004461_ATCC-12228	complement(1351189..1353480)	1.95	4.31e-10
SE0583	NC_004461_ATCC-12228	complement(579074..579628)	1.95	9.53e-05
rpsF	NC_004461_ATCC-12228	complement(2447116..2447412)	1.95	0.000283
SE1651	NC_004461_ATCC-12228	complement(1705922..1706383)	1.95	0.03
SE1765	NC_004461_ATCC-12228	complement(1822306..1823679)	1.94	5.18e-07
pyrE	NC_004461_ATCC-12228	877365..877976	1.94	1.54e-06
SE0630	NC_004461_ATCC-12228	complement(616953..617195)	1.94	1.48e-05
pheT	NC_004461_ATCC-12228	824579..826981	1.93	2.62e-08
SE1689	NC_004461_ATCC-12228	complement(1745092..1745964)	1.92	5.64e-08
SE2388	NC_004461_ATCC-12228	2463809..2464651	1.92	6.06e-06
SE0387	NC_004461_ATCC-12228	383675..384184	1.91	1.39e-14
SE0494	NC_004461_ATCC-12228	482810..484750	1.91	6.07e-14
pyrH	NC_004461_ATCC-12228	935848..936570	1.91	3.37e-10
SE1329	NC_004461_ATCC-12228	complement(1360116..1360436)	1.91	2.95e-07
SE1838	NC_004461_ATCC-12228	1882077..1883270	1.91	0.02
thrS	NC_004461_ATCC-12228	complement(1386955..1388892)	1.9	9.12e-12
SE0954	NC_004461_ATCC-12228	961420..962133	1.9	3.96e-06
SE2233	NC_004461_ATCC-12228	2293901..2294329	1.9	0.00339
SE0170	NC_004461_ATCC-12228	complement(159572..161869)	1.9	0.01
SE1026	NC_004461_ATCC-12228	1030249..1030476	1.9	0.03
SE1202	NC_004461_ATCC-12228	complement(1240291..1241172)	1.89	2.44e-10
SE0268	NC_004461_ATCC-12228	complement(268214..268621)	1.89	4.75e-08
SE1570	NC_004461_ATCC-12228	complement(1622644..1623690)	1.89	9.97e-08
SE1266	NC_004461_ATCC-12228	complement(1295162..1296283)	1.89	1.88e-06
SE0833	NC_004461_ATCC-12228	complement(827033..827959)	1.89	0.00108
SE1545	NC_004461_ATCC-12228	complement(1600210..1600662)	1.88	2.73e-10
prfA	NC_004461_ATCC-12228	complement(1767061..1768137)	1.88	1.43e-06
SE1280	NC_004461_ATCC-12228	complement(1309939..1310514)	1.88	0.00102
SE1875	NC_004461_ATCC-12228	1913561..1914055	1.88	0.00552
SE1138	NC_004461_ATCC-12228	1175791..1178022	1.87	1.4e-13
SE0699	NC_004461_ATCC-12228	690841..692685	1.87	1.77e-08
SE0865	NC_004461_ATCC-12228	859318..859608	1.87	7.27e-06
greA	NC_004461_ATCC-12228	complement(1321018..1321494)	1.87	0.000133
SE1798	NC_004461_ATCC-12228	complement(1854880..1855269)	1.86	3.29e-12
SE1297	NC_004461_ATCC-12228	complement(1324360..1324995)	1.86	0.02
SE2192	NC_004461_ATCC-12228	complement(2242761..2244773)	1.86	0.03
SE1945	NC_004461_ATCC-12228	complement(1978772..1980373)	1.85	3.61e-11
SE1569	NC_004461_ATCC-12228	complement(1622025..1622654)	1.85	8.9e-08
SE1278	NC_004461_ATCC-12228	complement(1309014..1309367)	1.85	4.59e-05
SE0713	NC_004461_ATCC-12228	complement(702038..703156)	1.85	0.000258
SE0016	NC_004461_ATCC-12228	22567..23850	1.85	0.00558
SE0354	NC_004461_ATCC-12228	352006..353496	1.84	3.19e-05
SE0936	NC_004461_ATCC-12228	937362..938132	1.83	6.68e-05
SE1275	NC_004461_ATCC-12228	complement(1307018..1307479)	1.83	0.00457
SE2287	NC_004461_ATCC-12228	complement(2362483..2363307)	1.82	5.32e-10
SE1521	NC_004461_ATCC-12228	1569320..1570297	1.82	6.34e-10
SE0390	NC_004461_ATCC-12228	complement(386306..386680)	1.82	9.41e-10
SE1132	NC_004461_ATCC-12228	complement(1170977..1171651)	1.82	2.05e-06
SE2095	NC_004461_ATCC-12228	complement(2139594..2140574)	1.82	1.33e-05
SE1745	NC_004461_ATCC-12228	complement(1795994..1796650)	1.82	0.000211
SE1099	NC_004461_ATCC-12228	complement(1111364..1112734)	1.82	0.000611
SE1577	NC_004461_ATCC-12228	complement(1628716..1630029)	1.81	6.09e-06
SE1647	NC_004461_ATCC-12228	complement(1699945..1700580)	1.81	0.00058
SE2397	NC_004461_ATCC-12228	complement(2478712..2479290)	1.81	0.02
SE1701	NC_004461_ATCC-12228	complement(1755742..1756608)	1.8	2.4e-09
SE1704	NC_004461_ATCC-12228	complement(1758766..1759281)	1.8	3.58e-08
SE2384	NC_004461_ATCC-12228	complement(2460331..2461515)	1.8	2.34e-06
SE1177	NC_004461_ATCC-12228	complement(1214517..1215254)	1.8	0.000132
SE0788	NC_004461_ATCC-12228	complement(780814..781032)	1.79	0.00404
SE1728	NC_004461_ATCC-12228	1781629..1782426	1.79	0.04
SE0741	NC_004461_ATCC-12228	complement(725904..726842)	1.78	0.00202
SE2247	NC_004461_ATCC-12228	complement(2306887..2308443)	1.78	0.00494
SE0800	NC_004461_ATCC-12228	791906..792979	1.77	1.38e-05
SE1594	NC_004461_ATCC-12228	complement(1650217..1650408)	1.77	0.03
SE0472	NC_004461_ATCC-12228	463818..465770	1.76	8.26e-11
SE1560	NC_004461_ATCC-12228	complement(1615001..1615519)	1.76	2.97e-08
SE0840	NC_004461_ATCC-12228	835972..836586	1.76	0.000212
pheS	NC_004461_ATCC-12228	823521..824579	1.76	0.000403
SE0463	NC_004461_ATCC-12228	456638..458011	1.76	0.00742
trmD	NC_004461_ATCC-12228	913246..913983	1.75	0.04
SE2082	NC_004461_ATCC-12228	complement(2127215..2128258)	1.74	9.17e-08
SE1195	NC_004461_ATCC-12228	complement(1232188..1232625)	1.74	0.00433
SE1307	NC_004461_ATCC-12228	complement(1336423..1336566)	1.74	0.01
SE2025	NC_004461_ATCC-12228	complement(2064825..2065496)	1.74	0.03
SE0746	NC_004461_ATCC-12228	730825..731643	1.73	1.76e-07
SE1549	NC_004461_ATCC-12228	1603846..1604940	1.73	7.35e-07
SE1359	NC_004461_ATCC-12228	complement(1390165..1391535)	1.73	0.00315
SE2333	NC_004461_ATCC-12228	complement(2416221..2417717)	1.73	0.01
SE0627	NC_004461_ATCC-12228	611952..613190	1.72	2.4e-09
SE1377	NC_004461_ATCC-12228	complement(1410904..1412133)	1.72	2.81e-06
SE1553	NC_004461_ATCC-12228	1608951..1609925	1.72	0.000551
SE0422	NC_004461_ATCC-12228	417128..417628	1.71	2.14e-06
SE0864	NC_004461_ATCC-12228	858953..859306	1.71	3.69e-06
SE1459	NC_004461_ATCC-12228	1508774..1510366	1.71	0.000341
SE0232	NC_004461_ATCC-12228	222073..222948	1.71	0.00895
SE0515	NC_004461_ATCC-12228	508818..509792	1.71	0.01
SE1071	NC_004461_ATCC-12228	complement(1083194..1084090)	1.7	0.00277
SE0194	NC_004461_ATCC-12228	183147..184085	1.7	0.00313
SE1758	NC_004461_ATCC-12228	complement(1816536..1817006)	1.7	0.02
SE1039	NC_004461_ATCC-12228	1049142..1049990	1.7	0.02
SE0538	NC_004461_ATCC-12228	533261..533902	1.69	0.04
gatA	NC_004461_ATCC-12228	complement(1637655..1639112)	1.68	5.33e-07
SE2279	NC_004461_ATCC-12228	complement(2351948..2353489)	1.68	6.44e-05
SE0266	NC_004461_ATCC-12228	complement(265704..267200)	1.68	0.00013
SE1526	NC_004461_ATCC-12228	complement(1576057..1576401)	1.67	1.13e-08
SE0938	NC_004461_ATCC-12228	939152..940438	1.67	5.43e-06
SE1607	NC_004461_ATCC-12228	complement(1662344..1664101)	1.67	0.000341
SE1277	NC_004461_ATCC-12228	complement(1308292..1309011)	1.67	0.000357
SE2041	NC_004461_ATCC-12228	complement(2082501..2083991)	1.67	0.00935
SE0939	NC_004461_ATCC-12228	940457..942160	1.66	1.76e-07
SE1184	NC_004461_ATCC-12228	1219297..1220205	1.66	0.00611
SE0927	NC_004461_ATCC-12228	928293..929600	1.65	7.14e-07
SE2353	NC_004461_ATCC-12228	2434585..2435487	1.65	3.3e-05
SE0754	NC_004461_ATCC-12228	742948..744150	1.65	0.00014
SE0605	NC_004461_ATCC-12228	complement(591697..592557)	1.65	0.00305
SE1739	NC_004461_ATCC-12228	complement(1791932..1792342)	1.65	0.00442
secG	NC_004461_ATCC-12228	560297..560530	1.65	0.01
SE0884	NC_004461_ATCC-12228	complement(879215..880912)	1.65	0.02
SE0293	NC_004461_ATCC-12228	294423..294821	1.65	0.03
SE0247	NC_004461_ATCC-12228	244210..245613	1.64	0.000111
aspS	NC_004461_ATCC-12228	complement(1340173..1341939)	1.64	0.000309
SE2125	NC_004461_ATCC-12228	complement(2169422..2171230)	1.63	2.2e-05
SE1187	NC_004461_ATCC-12228	complement(1222212..1223132)	1.63	0.00169
SE0660	NC_004461_ATCC-12228	645891..646412	1.63	0.00334
SE0481	NC_004461_ATCC-12228	complement(473578..474015)	1.63	0.00377
SE1432	NC_004461_ATCC-12228	complement(1484180..1485394)	1.63	0.01
SE0846	NC_004461_ATCC-12228	842072..842212	1.62	3.53e-09
tsf	NC_004461_ATCC-12228	934829..935707	1.62	7.54e-08
SE0958	NC_004461_ATCC-12228	965578..966405	1.62	1.12e-05
SE1924	NC_004461_ATCC-12228	1956913..1958121	1.62	2.35e-05
SE1667	NC_004461_ATCC-12228	complement(1725343..1727493)	1.62	8.09e-05
hisS	NC_004461_ATCC-12228	complement(1341942..1343216)	1.62	0.00666
SE0593	NC_004461_ATCC-12228	585005..585547	1.62	0.03
SE0835	NC_004461_ATCC-12228	828487..829008	1.62	0.03
SE0838	NC_004461_ATCC-12228	833409..833723	1.61	0.000157
SE0905	NC_004461_ATCC-12228	902356..903282	1.61	0.000281
SE2389	NC_004461_ATCC-12228	2464651..2465289	1.61	0.00698
SE1952	NC_004461_ATCC-12228	complement(1988053..1988469)	1.61	0.01
clpX	NC_004461_ATCC-12228	complement(1378673..1379935)	1.6	1.17e-06
SE1449	NC_004461_ATCC-12228	complement(1499239..1499952)	1.6	2.14e-05
SE1055	NC_004461_ATCC-12228	1066401..1067072	1.6	2.66e-05
mnmA	NC_004461_ATCC-12228	complement(1332725..1333843)	1.6	9.03e-05
SE0949	NC_004461_ATCC-12228	953120..954091	1.6	0.0014
gidB	NC_004461_ATCC-12228	complement(2494065..2494784)	1.6	0.00408
SE0965	NC_004461_ATCC-12228	complement(972119..972334)	1.6	0.04
SE2329	NC_004461_ATCC-12228	complement(2411942..2412613)	1.6	0.04
SE1738	NC_004461_ATCC-12228	complement(1791298..1791744)	1.59	1.05e-05
murD	NC_004461_ATCC-12228	851321..852670	1.59	1.14e-05
SE0662	NC_004461_ATCC-12228	646431..647006	1.58	2.68e-05
SE1031	NC_004461_ATCC-12228	1036120..1037760	1.58	3.41e-05
SE1669	NC_004461_ATCC-12228	complement(1728526..1729005)	1.58	0.000576
SE0455	NC_004461_ATCC-12228	448149..449843	1.58	0.000627
SE1576	NC_004461_ATCC-12228	complement(1627989..1628714)	1.58	0.000871
SE1648	NC_004461_ATCC-12228	1700928..1702862	1.58	0.02
SE1235	NC_004461_ATCC-12228	complement(1265277..1266737)	1.57	6.37e-05
SE2252	NC_004461_ATCC-12228	complement(2317158..2318459)	1.57	0.02
SE0341	NC_004461_ATCC-12228	341946..342578	1.56	2.05e-07
SE0217	NC_004461_ATCC-12228	207533..208891	1.56	1.71e-05
SE0812	NC_004461_ATCC-12228	803564..804682	1.56	0.000922
uvrC	NC_004461_ATCC-12228	833803..835605	1.56	0.0016
SE1554	NC_004461_ATCC-12228	complement(1610111..1610941)	1.56	0.00748
SE1019	NC_004461_ATCC-12228	1024061..1025038	1.56	0.01
SE0863	NC_004461_ATCC-12228	858031..858699	1.55	2.5e-06
gatB	NC_004461_ATCC-12228	complement(1636215..1637642)	1.55	2.08e-05
SE1035	NC_004461_ATCC-12228	complement(1042067..1042675)	1.55	0.00251
SE0785	NC_004461_ATCC-12228	776419..777435	1.55	0.00921
SE1998	NC_004461_ATCC-12228	complement(2032954..2034426)	1.55	0.03
SE0649	NC_004461_ATCC-12228	633896..634156	1.55	0.03
SE0419	NC_004461_ATCC-12228	413053..414282	1.54	0.000258
SE1456	NC_004461_ATCC-12228	complement(1505177..1506013)	1.54	0.000321
SE0389	NC_004461_ATCC-12228	385357..386133	1.54	0.02
uppP	NC_004461_ATCC-12228	complement(447126..447998)	1.54	0.02
rplQ	NC_004461_ATCC-12228	complement(1853474..1853842)	1.53	1.93e-05
SE2367	NC_004461_ATCC-12228	complement(2445091..2445345)	1.53	7.11e-05
SE0648	NC_004461_ATCC-12228	632886..633479	1.53	0.000537
SE1087	NC_004461_ATCC-12228	1098731..1099000	1.53	0.006
SE1072	NC_004461_ATCC-12228	1084305..1085912	1.53	0.02
SE0900	NC_004461_ATCC-12228	896357..896731	1.53	0.02
SE0787	NC_004461_ATCC-12228	complement(779132..780814)	1.52	1.02e-06
ipk	NC_004461_ATCC-12228	complement(2363322..2364170)	1.52	2.17e-05
SE0811	NC_004461_ATCC-12228	802782..803057	1.52	5.17e-05
SE1987	NC_004461_ATCC-12228	complement(2024437..2025033)	1.52	0.0081
SE1974	NC_004461_ATCC-12228	complement(2007419..2008972)	1.52	0.02
SE1649	NC_004461_ATCC-12228	1703204..1704820	1.52	0.03
SE0238	NC_004461_ATCC-12228	227219..227593	1.51	7.89e-07
SE0367	NC_004461_ATCC-12228	365145..366083	1.51	7.14e-06
SE1393	NC_004461_ATCC-12228	complement(1429870..1431564)	1.51	9.79e-06
SE0901	NC_004461_ATCC-12228	896746..898404	1.51	6.56e-05
SE1028	NC_004461_ATCC-12228	1031283..1032407	1.51	0.04
SE0688	NC_004461_ATCC-12228	680486..681208	1.5	1.96e-05
SE0872	NC_004461_ATCC-12228	866881..867798	1.5	0.02
SE2070	NC_004461_ATCC-12228	2114989..2115786	1.5	0.03
SE1551	NC_004461_ATCC-12228	complement(1607078..1607620)	1.5	0.03
SE1618	NC_004461_ATCC-12228	complement(1673923..1674480)	1.5	0.04
SE0960	NC_004461_ATCC-12228	966845..967426	1.49	0.000444
SE1830	NC_004461_ATCC-12228	1872965..1873756	1.49	0.00367
SE1134	NC_004461_ATCC-12228	complement(1173562..1173900)	1.49	0.01
SE1384	NC_004461_ATCC-12228	complement(1420820..1421935)	1.48	2.42e-06
SE1143	NC_004461_ATCC-12228	complement(1181390..1184098)	1.48	0.000982
SE0564	NC_004461_ATCC-12228	560831..561571	1.48	0.00118
SE2411	NC_004461_ATCC-12228	complement(2492012..2492407)	1.48	0.00651
SE1855	NC_004461_ATCC-12228	complement(1894400..1895155)	1.48	0.03
SE1797	NC_004461_ATCC-12228	complement(1853859..1854803)	1.47	5.17e-06
SE2375	NC_004461_ATCC-12228	complement(2449104..2450201)	1.47	0.000159
SE1751	NC_004461_ATCC-12228	complement(1802009..1803814)	1.47	0.000265
SE1827	NC_004461_ATCC-12228	complement(1868201..1869535)	1.47	0.00166
SE0361	NC_004461_ATCC-12228	359434..360273	1.47	0.00251
rplI	NC_004461_ATCC-12228	20272..20718	1.47	0.00276
SE1511	NC_004461_ATCC-12228	complement(1559797..1561245)	1.47	0.00497
SE1040	NC_004461_ATCC-12228	1050124..1051353	1.47	0.00711
SE2002	NC_004461_ATCC-12228	2038364..2038972	1.47	0.01
SE1650	NC_004461_ATCC-12228	complement(1704903..1705925)	1.47	0.02
SE2191	NC_004461_ATCC-12228	complement(2242067..2242654)	1.46	0.000128
SE1706	NC_004461_ATCC-12228	complement(1759634..1760362)	1.46	0.00013
hemE	NC_004461_ATCC-12228	complement(1562338..1563417)	1.46	0.00734
SE1989	NC_004461_ATCC-12228	2025780..2027027	1.46	0.01
SE1868	NC_004461_ATCC-12228	complement(1905005..1905349)	1.46	0.02
SE0556	NC_004461_ATCC-12228	552290..553303	1.45	8.4e-06
SE2280	NC_004461_ATCC-12228	complement(2353479..2356988)	1.45	0.000949
SE0928	NC_004461_ATCC-12228	929825..930715	1.45	0.0043
SE0448	NC_004461_ATCC-12228	443204..443500	1.45	0.00494
SE2186	NC_004461_ATCC-12228	complement(2237072..2237821)	1.45	0.04
SE2104	NC_004461_ATCC-12228	complement(2148643..2149332)	1.44	0.000159
SE1283	NC_004461_ATCC-12228	complement(1311629..1312729)	1.44	0.04
SE1896	NC_004461_ATCC-12228	1932758..1933288	1.43	0.02
rpmA	NC_004461_ATCC-12228	complement(1359820..1360104)	1.42	0.000106
SE0772	NC_004461_ATCC-12228	761787..762920	1.42	0.000499
SE0547	NC_004461_ATCC-12228	543661..544593	1.42	0.000823
SE0801	NC_004461_ATCC-12228	793048..794199	1.42	0.000866
SE0997	NC_004461_ATCC-12228	1004010..1005482	1.42	0.0013
SE1302	NC_004461_ATCC-12228	complement(1329460..1331892)	1.42	0.02
SE1964	NC_004461_ATCC-12228	complement(1998681..1999961)	1.41	0.000471
SE1192	NC_004461_ATCC-12228	complement(1228210..1229616)	1.41	0.000508
SE1338	NC_004461_ATCC-12228	complement(1365326..1366591)	1.41	0.00114
pyrC	NC_004461_ATCC-12228	871093..872370	1.41	0.00227
SE1146	NC_004461_ATCC-12228	complement(1186273..1187415)	1.41	0.0054
SE0744	NC_004461_ATCC-12228	728369..730042	1.4	0.00561
SE0836	NC_004461_ATCC-12228	829083..830792	1.4	0.00734
SE0337	NC_004461_ATCC-12228	complement(338886..339764)	1.4	0.00872
hemH	NC_004461_ATCC-12228	complement(1561338..1562261)	1.4	0.00938
SE1415	NC_004461_ATCC-12228	complement(1456968..1457564)	1.4	0.02
SE0896	NC_004461_ATCC-12228	893553..894443	1.4	0.03
SE1572	NC_004461_ATCC-12228	complement(1624403..1624798)	1.4	0.03
SE0955	NC_004461_ATCC-12228	962254..963435	1.4	0.04
tig	NC_004461_ATCC-12228	complement(1380222..1381523)	1.39	0.000228
SE0815	NC_004461_ATCC-12228	809883..810797	1.39	0.00292
SE1057	NC_004461_ATCC-12228	1067345..1068598	1.39	0.00875
SE0478	NC_004461_ATCC-12228	complement(471335..472300)	1.39	0.02
SE1729	NC_004461_ATCC-12228	complement(1782648..1783313)	1.39	0.04
miaA	NC_004461_ATCC-12228	991536..992534	1.38	0.00111
polC	NC_004461_ATCC-12228	942392..946720	1.38	0.00291
SE0926	NC_004461_ATCC-12228	926199..928268	1.38	0.00495
SE1295	NC_004461_ATCC-12228	complement(1322148..1323416)	1.38	0.01
tgt	NC_004461_ATCC-12228	complement(1354095..1355234)	1.37	0.0015
SE1113	NC_004461_ATCC-12228	complement(1124467..1125942)	1.37	0.00697
SE1236	NC_004461_ATCC-12228	complement(1266738..1267289)	1.37	0.01
SE1406	NC_004461_ATCC-12228	complement(1442715..1443980)	1.37	0.04
murC	NC_004461_ATCC-12228	complement(1452104..1453417)	1.36	0.00131
SE1174	NC_004461_ATCC-12228	complement(1210777..1211316)	1.36	0.00779
SE1181	NC_004461_ATCC-12228	complement(1217188..1218075)	1.36	0.03
SE0591	NC_004461_ATCC-12228	complement(583625..584047)	1.35	0.00179
SE0807	NC_004461_ATCC-12228	799183..801030	1.35	0.00193
SE2414	NC_004461_ATCC-12228	complement(2493182..2494021)	1.35	0.02
SE1246	NC_004461_ATCC-12228	complement(1275814..1276914)	1.35	0.03
SE0413	NC_004461_ATCC-12228	407368..408459	1.35	0.04
guaA	NC_004461_ATCC-12228	complement(2427604..2429145)	1.34	0.00105
SE0553	NC_004461_ATCC-12228	complement(549141..550040)	1.34	0.00148
SE1356	NC_004461_ATCC-12228	complement(1385024..1386526)	1.34	0.02
mraY	NC_004461_ATCC-12228	850354..851319	1.34	0.03
SE2272	NC_004461_ATCC-12228	complement(2345089..2347191)	1.33	0.000775
SE0475	NC_004461_ATCC-12228	469117..469956	1.33	0.02
SE2360	NC_004461_ATCC-12228	2441796..2442419	1.33	0.04
SE1198	NC_004461_ATCC-12228	complement(1235138..1236136)	1.32	0.02
SE1123	NC_004461_ATCC-12228	complement(1132670..1133107)	1.32	0.03
glpK	NC_004461_ATCC-12228	987025..988524	1.31	0.00152
SE0924	NC_004461_ATCC-12228	923430..924338	1.31	0.00421
SE2286	NC_004461_ATCC-12228	complement(2362081..2362461)	1.31	0.00593
SE0974	NC_004461_ATCC-12228	980552..983173	1.31	0.01
SE0307	NC_004461_ATCC-12228	305361..308984	1.3	0.00131
SE0977	NC_004461_ATCC-12228	986047..986871	1.3	0.00195
SE0853	NC_004461_ATCC-12228	846062..846493	1.3	0.0058
mutL	NC_004461_ATCC-12228	983188..985125	1.3	0.02
rpsM	NC_004461_ATCC-12228	complement(1855292..1855657)	1.29	0.00609
pgk	NC_004461_ATCC-12228	554559..555749	1.28	0.00302
SE2395	NC_004461_ATCC-12228	complement(2470982..2475883)	1.28	0.02
SE0586	NC_004461_ATCC-12228	complement(580892..581128)	1.28	0.02
SE0577	NC_004461_ATCC-12228	573991..574932	1.28	0.03
SE2081	NC_004461_ATCC-12228	complement(2126532..2127212)	1.28	0.04
SE1207	NC_004461_ATCC-12228	complement(1243564..1244922)	1.28	0.04
SE1888	NC_004461_ATCC-12228	1924604..1925656	1.27	0.00802
SE0674	NC_004461_ATCC-12228	663442..666051	1.26	0.00555
nusA	NC_004461_ATCC-12228	947387..948610	1.26	0.02
SE1387	NC_004461_ATCC-12228	complement(1423220..1424473)	1.24	0.02
SE0756	NC_004461_ATCC-12228	complement(745402..745692)	1.24	0.03
SE1308	NC_004461_ATCC-12228	complement(1336752..1337174)	1.24	0.03
clpP	NC_004461_ATCC-12228	548073..548657	1.24	0.03
SE0964	NC_004461_ATCC-12228	970471..972030	1.23	0.01
SE1578	NC_004461_ATCC-12228	1630251..1630751	1.23	0.03
SE1405	NC_004461_ATCC-12228	1441286..1442524	1.22	0.03
SE0610	NC_004461_ATCC-12228	597011..598408	1.22	0.03
SE0509	NC_004461_ATCC-12228	complement(501078..502583)	1.2	0.04
SE0952	NC_004461_ATCC-12228	957040..958758	1.2	0.04
SE1240	NC_004461_ATCC-12228	complement(1270217..1270816)	1.2	0.04
SE0953	NC_004461_ATCC-12228	959024..961417	-1.21	0.03
dnaA	NC_004461_ATCC-12228	362..1717	-1.22	0.04
SE1774	NC_004461_ATCC-12228	complement(1833296..1833796)	-1.23	0.01
SE1424	NC_004461_ATCC-12228	complement(1463234..1464643)	-1.23	0.04
SE2016	NC_004461_ATCC-12228	complement(2054308..2055201)	-1.23	0.04
SE0791	NC_004461_ATCC-12228	782995..784107	-1.24	0.01
SE0546	NC_004461_ATCC-12228	542157..543596	-1.24	0.04
SE0418	NC_004461_ATCC-12228	411040..412767	-1.25	0.01
SE1378	NC_004461_ATCC-12228	complement(1412437..1415634)	-1.25	0.02
gcvT	NC_004461_ATCC-12228	complement(1257645..1258736)	-1.25	0.04
SE1025	NC_004461_ATCC-12228	1028054..1030042	-1.26	0.00722
SE1258	NC_004461_ATCC-12228	complement(1287321..1288268)	-1.26	0.04
SE0500	NC_004461_ATCC-12228	488149..490032	-1.26	0.04
SE1776	NC_004461_ATCC-12228	complement(1834122..1834703)	-1.27	0.00914
SE0856	NC_004461_ATCC-12228	847838..850165	-1.27	0.01
uvrA	NC_004461_ATCC-12228	536691..539525	-1.27	0.01
SE1221	NC_004461_ATCC-12228	complement(1256279..1257625)	-1.27	0.02
ruvB	NC_004461_ATCC-12228	complement(1356282..1357286)	-1.27	0.02
SE0607	NC_004461_ATCC-12228	593735..595042	-1.27	0.02
obgE	NC_004461_ATCC-12228	complement(1358382..1359674)	-1.27	0.03
SE1834	NC_004461_ATCC-12228	complement(1875831..1878986)	-1.28	0.01
SE1224	NC_004461_ATCC-12228	complement(1258954..1259466)	-1.28	0.02
SE1118	NC_004461_ATCC-12228	complement(1128076..1128924)	-1.28	0.03
SE0888	NC_004461_ATCC-12228	883754..886162	-1.28	0.04
recF	NC_004461_ATCC-12228	3822..4937	-1.29	0.00778
SE1248	NC_004461_ATCC-12228	complement(1277748..1278854)	-1.29	0.00798
SE0635	NC_004461_ATCC-12228	620056..621264	-1.29	0.02
SE0462	NC_004461_ATCC-12228	454885..456441	-1.29	0.03
SE0196	NC_004461_ATCC-12228	187214..188590	-1.29	0.04
SE0318	NC_004461_ATCC-12228	319770..320846	-1.29	0.04
SE0195	NC_004461_ATCC-12228	184168..187185	-1.3	0.00653
SE2160	NC_004461_ATCC-12228	complement(2206387..2209014)	-1.3	0.00778
SE1043	NC_004461_ATCC-12228	1054974..1055963	-1.3	0.01
SE1548	NC_004461_ATCC-12228	1602250..1603539	-1.3	0.02
SE1080	NC_004461_ATCC-12228	1093522..1094787	-1.3	0.02
SE0423	NC_004461_ATCC-12228	417940..418920	-1.31	0.03
SE2042	NC_004461_ATCC-12228	2084209..2085849	-1.31	0.03
SE2239	NC_004461_ATCC-12228	2297931..2298287	-1.32	0.01
SE0768	NC_004461_ATCC-12228	757084..758568	-1.33	0.00284
SE0784	NC_004461_ATCC-12228	775067..776422	-1.33	0.02
SE1627	NC_004461_ATCC-12228	1680326..1681612	-1.33	0.02
SE1590	NC_004461_ATCC-12228	complement(1644881..1647070)	-1.33	0.03
SE1385	NC_004461_ATCC-12228	1422083..1422583	-1.34	0.00288
SE0753	NC_004461_ATCC-12228	complement(741062..742141)	-1.34	0.00729
SE2001	NC_004461_ATCC-12228	2036855..2038057	-1.34	0.02
SE1169	NC_004461_ATCC-12228	complement(1206148..1207566)	-1.35	0.000594
SE0781	NC_004461_ATCC-12228	772370..772636	-1.35	0.00178
SE1245	NC_004461_ATCC-12228	complement(1274433..1275779)	-1.35	0.01
SE1404	NC_004461_ATCC-12228	complement(1440383..1441006)	-1.35	0.03
SE1946	NC_004461_ATCC-12228	1980723..1982402	-1.36	0.00843
SE1036	NC_004461_ATCC-12228	1042879..1044879	-1.36	0.02
coaE	NC_004461_ATCC-12228	complement(1394395..1395006)	-1.37	0.00123
SE0761	NC_004461_ATCC-12228	complement(750624..751484)	-1.37	0.00346
SE2102	NC_004461_ATCC-12228	complement(2144583..2146610)	-1.38	0.000138
SE2170	NC_004461_ATCC-12228	complement(2220424..2221758)	-1.38	0.000943
SE1037	NC_004461_ATCC-12228	1044876..1047278	-1.38	0.00264
SE0127	NC_004461_ATCC-12228	122271..123704	-1.38	0.03
SE1677	NC_004461_ATCC-12228	complement(1733507..1735012)	-1.38	0.04
SE2246	NC_004461_ATCC-12228	complement(2305338..2306897)	-1.38	0.04
SE2045	NC_004461_ATCC-12228	complement(2088585..2090126)	-1.39	0.02
SE0429	NC_004461_ATCC-12228	424217..424978	-1.39	0.03
SE2010	NC_004461_ATCC-12228	complement(2047795..2049195)	-1.39	0.03
SE1850	NC_004461_ATCC-12228	complement(1891188..1891808)	-1.39	0.04
SE0439	NC_004461_ATCC-12228	complement(435692..436366)	-1.39	0.04
SE1891	NC_004461_ATCC-12228	1927991..1928863	-1.4	0.0016
SE1261	NC_004461_ATCC-12228	complement(1290257..1290967)	-1.4	0.00519
SE1368	NC_004461_ATCC-12228	complement(1398835..1400532)	-1.4	0.00976
SE2005	NC_004461_ATCC-12228	complement(2041686..2043515)	-1.4	0.04
SE0215	NC_004461_ATCC-12228	205068..205823	-1.41	3.11e-05
SE1411	NC_004461_ATCC-12228	complement(1450237..1451517)	-1.41	5.82e-05
SE1157	NC_004461_ATCC-12228	complement(1195744..1196763)	-1.41	0.00238
SE0956	NC_004461_ATCC-12228	963435..964724	-1.41	0.00385
aroB	NC_004461_ATCC-12228	complement(1192416..1193480)	-1.41	0.04
SE1260	NC_004461_ATCC-12228	complement(1289253..1290242)	-1.42	6.39e-05
SE0912	NC_004461_ATCC-12228	910542..911909	-1.42	0.000175
SE0760	NC_004461_ATCC-12228	complement(749934..750251)	-1.42	0.00268
SE1564	NC_004461_ATCC-12228	complement(1618028..1619269)	-1.42	0.01
SE1925	NC_004461_ATCC-12228	complement(1958276..1959325)	-1.42	0.03
cmk	NC_004461_ATCC-12228	complement(1203123..1203770)	-1.42	0.04
SE1524	NC_004461_ATCC-12228	complement(1571661..1574600)	-1.43	7.87e-05
rplK	NC_004461_ATCC-12228	298150..298572	-1.43	0.000357
SE1777	NC_004461_ATCC-12228	complement(1835455..1836465)	-1.43	0.00183
argS	NC_004461_ATCC-12228	375991..377652	-1.44	0.000629
SE0369	NC_004461_ATCC-12228	367268..368566	-1.44	0.00146
SE1088	NC_004461_ATCC-12228	1099040..1099666	-1.44	0.00183
SE2106	NC_004461_ATCC-12228	complement(2150033..2150917)	-1.44	0.00214
SE1726	NC_004461_ATCC-12228	complement(1779819..1780355)	-1.44	0.00263
SE0468	NC_004461_ATCC-12228	461424..461906	-1.44	0.02
SE1436	NC_004461_ATCC-12228	complement(1488142..1488969)	-1.44	0.02
SE2039	NC_004461_ATCC-12228	complement(2078976..2081543)	-1.44	0.03
mraW	NC_004461_ATCC-12228	846508..847443	-1.45	2.45e-05
SE1589	NC_004461_ATCC-12228	complement(1642880..1644877)	-1.45	0.000435
SE1091	NC_004461_ATCC-12228	complement(1102425..1104314)	-1.45	0.00898
SE1220	NC_004461_ATCC-12228	complement(1254778..1256286)	-1.46	0.000102
alaS	NC_004461_ATCC-12228	complement(1326501..1329131)	-1.46	0.000352
SE1422	NC_004461_ATCC-12228	complement(1461204..1462004)	-1.46	0.000541
SE1253	NC_004461_ATCC-12228	complement(1284405..1285166)	-1.46	0.000889
SE0665	NC_004461_ATCC-12228	654448..655353	-1.47	0.000123
def	NC_004461_ATCC-12228	complement(781464..782015)	-1.47	0.000158
SE0545	NC_004461_ATCC-12228	541654..542190	-1.47	0.00203
SE2093	NC_004461_ATCC-12228	complement(2137600..2138757)	-1.47	0.00666
sdhA	NC_004461_ATCC-12228	836739..838505	-1.48	9.52e-06
SE1635	NC_004461_ATCC-12228	1689824..1690408	-1.48	0.000505
SE0967	NC_004461_ATCC-12228	973405..975165	-1.48	0.00231
SE2232	NC_004461_ATCC-12228	complement(2291621..2293651)	-1.48	0.00284
SE1346	NC_004461_ATCC-12228	complement(1375624..1376436)	-1.48	0.00698
SE1613	NC_004461_ATCC-12228	complement(1669634..1670785)	-1.48	0.03
SE1128	NC_004461_ATCC-12228	complement(1135472..1163791)	-1.49	0.000386
SE0502	NC_004461_ATCC-12228	492024..492998	-1.49	0.000759
fumC	NC_004461_ATCC-12228	complement(1581614..1582999)	-1.49	0.00166
SE0461	NC_004461_ATCC-12228	453804..454751	-1.49	0.00272
SE0672	NC_004461_ATCC-12228	660707..661015	-1.5	1.9e-05
SE1213	NC_004461_ATCC-12228	complement(1249911..1250468)	-1.5	5.08e-05
nrdF	NC_004461_ATCC-12228	507596..508564	-1.5	5.65e-05
SE1076	NC_004461_ATCC-12228	1089667..1090389	-1.5	0.03
SE2144	NC_004461_ATCC-12228	complement(2188615..2190279)	-1.51	5.93e-07
glyA	NC_004461_ATCC-12228	complement(1762719..1763957)	-1.51	2.64e-06
SE1517	NC_004461_ATCC-12228	complement(1566649..1567389)	-1.51	0.000705
panB	NC_004461_ATCC-12228	complement(2185639..2186457)	-1.51	0.00181
SE1332	NC_004461_ATCC-12228	complement(1361392..1362240)	-1.51	0.0027
SE1536	NC_004461_ATCC-12228	complement(1584357..1584545)	-1.51	0.00891
SE1866	NC_004461_ATCC-12228	1903450..1904064	-1.52	1.47e-06
SE0452	NC_004461_ATCC-12228	complement(445502..446182)	-1.52	9.1e-06
SE0012	NC_004461_ATCC-12228	17353..18279	-1.52	0.000141
SE1408	NC_004461_ATCC-12228	complement(1445379..1447046)	-1.52	0.000707
SE0717	NC_004461_ATCC-12228	complement(706202..707377)	-1.52	0.00679
SE0718	NC_004461_ATCC-12228	707898..709382	-1.52	0.00701
SE1942	NC_004461_ATCC-12228	1974113..1975468	-1.52	0.03
SE1148	NC_004461_ATCC-12228	complement(1187935..1188579)	-1.53	5.5e-07
SE1117	NC_004461_ATCC-12228	complement(1127449..1127973)	-1.53	0.000178
SE2151	NC_004461_ATCC-12228	complement(2197268..2198197)	-1.53	0.000191
SE2157	NC_004461_ATCC-12228	complement(2202541..2203464)	-1.53	0.000621
SE1313	NC_004461_ATCC-12228	complement(1343588..1344463)	-1.54	4.94e-06
SE1170	NC_004461_ATCC-12228	complement(1207687..1209066)	-1.54	0.00906
SE1367	NC_004461_ATCC-12228	complement(1395910..1398621)	-1.55	2.04e-05
SE2098	NC_004461_ATCC-12228	2142237..2143289	-1.55	3.07e-05
SE1711	NC_004461_ATCC-12228	complement(1763982..1764506)	-1.55	4.48e-05
SE1423	NC_004461_ATCC-12228	complement(1462382..1463230)	-1.55	0.000111
SE1379	NC_004461_ATCC-12228	complement(1415658..1416596)	-1.55	0.000492
SE1372	NC_004461_ATCC-12228	1404338..1405696	-1.56	8.44e-07
SE1007	NC_004461_ATCC-12228	1011964..1012563	-1.56	8.27e-06
SE0264	NC_004461_ATCC-12228	complement(263971..264486)	-1.56	6.93e-05
SE1244	NC_004461_ATCC-12228	complement(1273533..1274423)	-1.56	0.000337
SE0523	NC_004461_ATCC-12228	515852..516172	-1.56	0.000763
SE2063	NC_004461_ATCC-12228	2106217..2108181	-1.56	0.00165
SE1306	NC_004461_ATCC-12228	1335228..1336223	-1.56	0.00565
SE2019	NC_004461_ATCC-12228	2057653..2058705	-1.57	1.37e-07
glmU	NC_004461_ATCC-12228	complement(2359748..2361103)	-1.57	0.000177
SE0602	NC_004461_ATCC-12228	590025..590837	-1.57	0.00545
SE0237	NC_004461_ATCC-12228	226640..227215	-1.58	5.52e-08
SE0690	NC_004461_ATCC-12228	682335..684143	-1.58	7.24e-07
SE0360	NC_004461_ATCC-12228	357807..358646	-1.58	8.12e-06
SE2161	NC_004461_ATCC-12228	complement(2209362..2210957)	-1.58	8.84e-06
SE1999	NC_004461_ATCC-12228	2034711..2035862	-1.58	6.46e-05
SE2131	NC_004461_ATCC-12228	complement(2177569..2178426)	-1.58	0.00175
SE0322	NC_004461_ATCC-12228	324937..325632	-1.58	0.00558
SE0410	NC_004461_ATCC-12228	404235..405029	-1.58	0.00595
SE2159	NC_004461_ATCC-12228	complement(2205567..2206385)	-1.58	0.00595
SE1186	NC_004461_ATCC-12228	1221347..1222162	-1.58	0.01
SE1846	NC_004461_ATCC-12228	complement(1887690..1888949)	-1.59	9.48e-06
SE1153	NC_004461_ATCC-12228	complement(1191105..1192406)	-1.59	2.4e-05
SE1782	NC_004461_ATCC-12228	complement(1841368..1843116)	-1.59	0.00132
SE1708	NC_004461_ATCC-12228	complement(1760891..1762039)	-1.6	3.35e-07
eutD	NC_004461_ATCC-12228	356818..357807	-1.6	1.32e-06
SE1963	NC_004461_ATCC-12228	1998108..1998458	-1.6	7.09e-06
SE2164	NC_004461_ATCC-12228	complement(2212433..2213608)	-1.6	3.83e-05
SE1914	NC_004461_ATCC-12228	1951195..1952805	-1.6	0.04
SE0951	NC_004461_ATCC-12228	954612..956717	-1.61	3.97e-08
SE0867	NC_004461_ATCC-12228	860548..861204	-1.62	1.03e-06
SE2085	NC_004461_ATCC-12228	complement(2129970..2131460)	-1.62	0.0029
SE1063	NC_004461_ATCC-12228	complement(1074281..1075300)	-1.62	0.00885
SE1947	NC_004461_ATCC-12228	complement(1982534..1983181)	-1.63	3.17e-06
SE0018	NC_004461_ATCC-12228	24901..25602	-1.63	3.5e-06
SE1624	NC_004461_ATCC-12228	complement(1678072..1678986)	-1.63	4.64e-06
SE1155	NC_004461_ATCC-12228	complement(1193508..1194674)	-1.63	0.000446
SE0692	NC_004461_ATCC-12228	complement(685427..685792)	-1.63	0.00116
SE0338	NC_004461_ATCC-12228	complement(339778..340443)	-1.63	0.00256
SE0005	NC_004461_ATCC-12228	6916..9597	-1.64	7.77e-09
ureB	NC_004461_ATCC-12228	1900170..1900571	-1.64	3.75e-08
SE0253	NC_004461_ATCC-12228	252123..253532	-1.64	6.28e-08
SE1418	NC_004461_ATCC-12228	complement(1458896..1459981)	-1.64	3.86e-07
SE0433	NC_004461_ATCC-12228	complement(429214..430014)	-1.64	5.44e-07
SE0728	NC_004461_ATCC-12228	718388..719374	-1.64	0.00131
trmB	NC_004461_ATCC-12228	complement(1460543..1461190)	-1.64	0.00243
SE1433	NC_004461_ATCC-12228	1485501..1486454	-1.64	0.01
pgi	NC_004461_ATCC-12228	643663..644994	-1.65	3e-08
SE0600	NC_004461_ATCC-12228	588291..589316	-1.65	0.000343
SE0375	NC_004461_ATCC-12228	373594..374616	-1.66	1.89e-08
SE1176	NC_004461_ATCC-12228	complement(1213658..1214383)	-1.66	2.87e-06
SE0447	NC_004461_ATCC-12228	442650..443072	-1.66	7.72e-06
SE0456	NC_004461_ATCC-12228	449840..451534	-1.66	0.000744
SE1215	NC_004461_ATCC-12228	1251659..1252237	-1.66	0.00299
SE0722	NC_004461_ATCC-12228	712509..713510	-1.66	0.00394
SE1309	NC_004461_ATCC-12228	1337251..1338531	-1.67	6.24e-07
SE0252	NC_004461_ATCC-12228	complement(250437..251855)	-1.67	0.000596
SE0892	NC_004461_ATCC-12228	888105..889412	-1.67	0.000784
SE0962	NC_004461_ATCC-12228	968237..969025	-1.67	0.000878
SE2136	NC_004461_ATCC-12228	complement(2181638..2182969)	-1.67	0.000983
thyA	NC_004461_ATCC-12228	complement(1129461..1130417)	-1.67	0.00104
rnhB	NC_004461_ATCC-12228	921364..922134	-1.67	0.00397
tpx	NC_004461_ATCC-12228	complement(1425638..1426132)	-1.68	5.99e-05
SE1736	NC_004461_ATCC-12228	complement(1789594..1790256)	-1.68	9.31e-05
SE1300	NC_004461_ATCC-12228	complement(1326177..1326437)	-1.68	0.000201
SE1200	NC_004461_ATCC-12228	complement(1237832..1239508)	-1.69	1.5e-07
SE0157	NC_004461_ATCC-12228	145948..147438	-1.69	8.74e-07
SE1546	NC_004461_ATCC-12228	complement(1600758..1601708)	-1.69	3.34e-05
SE2200	NC_004461_ATCC-12228	complement(2253567..2253668)	-1.69	0.000113
SE2201	NC_004461_ATCC-12228	complement(2254074..2255411)	-1.69	0.000614
SE0676	NC_004461_ATCC-12228	complement(667791..667985)	-1.69	0.00204
SE0813	NC_004461_ATCC-12228	805072..808533	-1.7	4.04e-10
SE2071	NC_004461_ATCC-12228	complement(2116731..2118224)	-1.7	4.18e-08
SE1625	NC_004461_ATCC-12228	complement(1678986..1679363)	-1.7	0.00049
SE1011	NC_004461_ATCC-12228	1016558..1017478	-1.7	0.04
SE0299	NC_004461_ATCC-12228	297270..297818	-1.71	2.15e-07
SE1944	NC_004461_ATCC-12228	1977410..1978567	-1.71	0.00349
SE2028	NC_004461_ATCC-12228	2067021..2068598	-1.71	0.00776
SE1911	NC_004461_ATCC-12228	complement(1947986..1948678)	-1.71	0.03
SE0664	NC_004461_ATCC-12228	650575..654249	-1.72	1.98e-08
SE0669	NC_004461_ATCC-12228	complement(658379..659695)	-1.72	2.69e-06
SE0450	NC_004461_ATCC-12228	complement(444473..445039)	-1.72	2.65e-05
SE1750	NC_004461_ATCC-12228	complement(1800657..1801514)	-1.72	3.27e-05
SE2163	NC_004461_ATCC-12228	complement(2211768..2211986)	-1.72	0.02
ureE	NC_004461_ATCC-12228	1902303..1902755	-1.73	5.13e-09
SE2269	NC_004461_ATCC-12228	complement(2341570..2342388)	-1.73	0.00283
SE1592	NC_004461_ATCC-12228	complement(1648083..1648385)	-1.73	0.04
SE1734	NC_004461_ATCC-12228	complement(1787057..1788247)	-1.74	2.11e-09
SE2044	NC_004461_ATCC-12228	complement(2087177..2088535)	-1.74	3.36e-05
SE1288	NC_004461_ATCC-12228	complement(1316173..1317531)	-1.74	9.45e-05
SE0681	NC_004461_ATCC-12228	672073..673143	-1.74	0.000332
SE2055	NC_004461_ATCC-12228	complement(2099269..2099559)	-1.74	0.00264
SE1557	NC_004461_ATCC-12228	complement(1612483..1612797)	-1.74	0.03
SE1409	NC_004461_ATCC-12228	complement(1447466..1448410)	-1.75	4.75e-10
upp	NC_004461_ATCC-12228	complement(1762061..1762690)	-1.75	2.29e-08
SE1032	NC_004461_ATCC-12228	1038181..1040886	-1.75	9.26e-08
SE2299	NC_004461_ATCC-12228	complement(2372619..2373545)	-1.76	7.98e-06
SE2036	NC_004461_ATCC-12228	complement(2077149..2077841)	-1.76	0.000245
SE0656	NC_004461_ATCC-12228	complement(640730..642121)	-1.76	0.00244
SE0685	NC_004461_ATCC-12228	complement(676896..677885)	-1.77	1.21e-05
SE1525	NC_004461_ATCC-12228	complement(1574590..1575786)	-1.77	2.29e-05
nrdI	NC_004461_ATCC-12228	505011..505409	-1.77	0.000334
SE0598	NC_004461_ATCC-12228	587363..587749	-1.77	0.0046
SE0352	NC_004461_ATCC-12228	351129..351497	-1.77	0.01
SE0663	NC_004461_ATCC-12228	647127..650606	-1.78	1.05e-09
SE2312	NC_004461_ATCC-12228	complement(2391016..2395512)	-1.79	4.57e-11
SE1770	NC_004461_ATCC-12228	complement(1828243..1830000)	-1.79	0.000687
SE1206	NC_004461_ATCC-12228	complement(1243190..1243552)	-1.79	0.000884
SE1788	NC_004461_ATCC-12228	complement(1846707..1847462)	-1.79	0.01
SE2325	NC_004461_ATCC-12228	2408659..2409198	-1.79	0.02
SE1249	NC_004461_ATCC-12228	complement(1279125..1280921)	-1.8	2.6e-08
SE0608	NC_004461_ATCC-12228	595110..596351	-1.81	5.76e-09
SE2179	NC_004461_ATCC-12228	complement(2229638..2231356)	-1.81	1.97e-05
SE1622	NC_004461_ATCC-12228	complement(1676539..1677411)	-1.82	1.28e-08
SE1950	NC_004461_ATCC-12228	1986527..1987519	-1.82	7.53e-06
SE1065	NC_004461_ATCC-12228	1076047..1077858	-1.83	0.000326
SE0670	NC_004461_ATCC-12228	complement(659773..660594)	-1.83	0.000368
SE1845	NC_004461_ATCC-12228	complement(1887217..1887693)	-1.83	0.000603
SE0172	NC_004461_ATCC-12228	162394..162966	-1.83	0.00983
SE0984	NC_004461_ATCC-12228	993526..994776	-1.83	0.02
SE1061	NC_004461_ATCC-12228	complement(1072698..1073474)	-1.83	0.02
SE1732	NC_004461_ATCC-12228	1786089..1786559	-1.83	0.03
SE0550	NC_004461_ATCC-12228	546801..547745	-1.84	7.85e-06
SE0349	NC_004461_ATCC-12228	complement(348397..349227)	-1.85	8.92e-06
SE0513	NC_004461_ATCC-12228	505372..507477	-1.86	1.39e-12
SE0254	NC_004461_ATCC-12228	253574..254527	-1.86	8.41e-09
SE2064	NC_004461_ATCC-12228	complement(2108404..2110200)	-1.86	8.71e-06
SE2014	NC_004461_ATCC-12228	2052730..2053431	-1.86	0.00127
SE2314	NC_004461_ATCC-12228	2396722..2397834	-1.86	0.00168
SE2289	NC_004461_ATCC-12228	complement(2364563..2364826)	-1.87	7.98e-12
SE0227	NC_004461_ATCC-12228	complement(217038..218603)	-1.87	1.01e-07
SE2350	NC_004461_ATCC-12228	complement(2432084..2432662)	-1.88	2.44e-05
hemA	NC_004461_ATCC-12228	complement(1376458..1377804)	-1.89	6.8e-12
SE0197	NC_004461_ATCC-12228	188759..189532	-1.89	1.25e-10
SE1597	NC_004461_ATCC-12228	complement(1651900..1653369)	-1.89	3.55e-07
SE1059	NC_004461_ATCC-12228	1071004..1071768	-1.89	0.000761
SE0891	NC_004461_ATCC-12228	887176..888108	-1.89	0.000928
SE1124	NC_004461_ATCC-12228	complement(1133159..1133419)	-1.89	0.02
SE1615	NC_004461_ATCC-12228	complement(1671446..1671616)	-1.9	3.59e-07
SE0499	NC_004461_ATCC-12228	complement(487206..488021)	-1.9	0.00503
SE1687	NC_004461_ATCC-12228	1742667..1744151	-1.91	1.95e-13
SE0415	NC_004461_ATCC-12228	409658..410056	-1.91	6.61e-07
SE2294	NC_004461_ATCC-12228	complement(2369547..2370386)	-1.91	0.00529
SE0260	NC_004461_ATCC-12228	260051..260623	-1.91	0.04
SE2348	NC_004461_ATCC-12228	complement(2429312..2430778)	-1.92	2.32e-13
SE1096	NC_004461_ATCC-12228	complement(1106864..1108126)	-1.92	6.15e-11
rocD	NC_004461_ATCC-12228	636796..637986	-1.92	3.7e-09
SE1901	NC_004461_ATCC-12228	complement(1938158..1938670)	-1.92	1.09e-08
SE0263	NC_004461_ATCC-12228	262734..263711	-1.93	0.000246
SE1841	NC_004461_ATCC-12228	complement(1884888..1885910)	-1.94	3.84e-06
hemC	NC_004461_ATCC-12228	complement(1374644..1375570)	-1.96	7.86e-11
SE0291	NC_004461_ATCC-12228	292405..293046	-1.97	9.33e-05
SE1074	NC_004461_ATCC-12228	1087792..1088781	-1.97	0.00011
SE1287	NC_004461_ATCC-12228	complement(1315418..1316176)	-1.98	0.000117
sucA	NC_004461_ATCC-12228	complement(1108145..1110949)	-1.99	3.66e-15
SE0814	NC_004461_ATCC-12228	complement(808676..809584)	-1.99	1.49e-14
gpmA	NC_004461_ATCC-12228	complement(2030413..2031099)	-2	1.28e-09
SE1943	NC_004461_ATCC-12228	complement(1975612..1977099)	-2	4.17e-08
SE2148	NC_004461_ATCC-12228	complement(2195130..2196467)	-2.01	0.00462
SE0918	NC_004461_ATCC-12228	complement(917566..919839)	-2.02	0.01
SE0750	NC_004461_ATCC-12228	complement(735135..739142)	-2.03	1.11e-16
SE1879	NC_004461_ATCC-12228	1915731..1916684	-2.03	4.91e-11
SE0021	NC_004461_ATCC-12228	28778..29569	-2.03	5.46e-11
SE0294	NC_004461_ATCC-12228	294811..295578	-2.03	5.42e-08
SE0851	NC_004461_ATCC-12228	complement(843681..844121)	-2.03	5.42e-08
SE1182	NC_004461_ATCC-12228	complement(1218118..1218567)	-2.03	1.46e-05
SE1747	NC_004461_ATCC-12228	1797105..1798076	-2.03	0.04
SE1633	NC_004461_ATCC-12228	1688255..1689049	-2.05	3.11e-10
SE2195	NC_004461_ATCC-12228	complement(2246537..2247202)	-2.05	0.000115
SE0763	NC_004461_ATCC-12228	752158..753285	-2.06	2.91e-09
SE1250	NC_004461_ATCC-12228	complement(1281095..1281913)	-2.06	1.91e-06
SE1193	NC_004461_ATCC-12228	complement(1229696..1230820)	-2.06	1.43e-05
SE1547	NC_004461_ATCC-12228	complement(1601711..1602169)	-2.06	5.88e-05
SE2114	NC_004461_ATCC-12228	complement(2156693..2158687)	-2.07	1.27e-06
SE2336	NC_004461_ATCC-12228	complement(2420663..2421046)	-2.09	3.13e-07
SE2313	NC_004461_ATCC-12228	2395704..2396585	-2.1	2.47e-05
nusB	NC_004461_ATCC-12228	complement(1242725..1243114)	-2.11	0.00142
SE0023	NC_004461_ATCC-12228	32031..32510	-2.11	0.00267
SE2298	NC_004461_ATCC-12228	complement(2371814..2372617)	-2.12	6.88e-10
panC	NC_004461_ATCC-12228	complement(2184786..2185646)	-2.12	1.25e-09
SE2033	NC_004461_ATCC-12228	2071877..2073409	-2.12	3.52e-05
nadE	NC_004461_ATCC-12228	complement(1651080..1651907)	-2.13	3.92e-10
SE2034	NC_004461_ATCC-12228	2073433..2075637	-2.15	1.03e-10
ndk	NC_004461_ATCC-12228	complement(1195155..1195634)	-2.15	2.93e-07
SE1161	NC_004461_ATCC-12228	complement(1198914..1199318)	-2.17	8.66e-06
SE1926	NC_004461_ATCC-12228	complement(1959365..1960312)	-2.17	0.00117
SE1130	NC_004461_ATCC-12228	complement(1166265..1167143)	-2.17	0.00372
SE1552	NC_004461_ATCC-12228	complement(1607727..1608770)	-2.17	0.00694
SE0316	NC_004461_ATCC-12228	complement(317889..318098)	-2.17	0.03
SE2223	NC_004461_ATCC-12228	2277920..2278822	-2.17	0.03
SE1781	NC_004461_ATCC-12228	complement(1839940..1841352)	-2.18	1.07e-06
SE1742	NC_004461_ATCC-12228	complement(1794132..1794359)	-2.19	0.03
SE0020	NC_004461_ATCC-12228	27431..28777	-2.2	1.11e-16
SE1116	NC_004461_ATCC-12228	complement(1127024..1127452)	-2.21	2.28e-11
SE2035	NC_004461_ATCC-12228	complement(2075804..2077060)	-2.21	6.99e-11
SE0258	NC_004461_ATCC-12228	257613..258125	-2.21	0.02
SE0503	NC_004461_ATCC-12228	492991..494505	-2.22	6.44e-14
SE1538	NC_004461_ATCC-12228	complement(1585170..1586312)	-2.23	2.89e-06
SE1298	NC_004461_ATCC-12228	complement(1325424..1325732)	-2.24	2.04e-11
SE2132	NC_004461_ATCC-12228	2178650..2179714	-2.24	1.66e-05
SE0828	NC_004461_ATCC-12228	complement(819591..822074)	-2.24	0.00476
SE0764	NC_004461_ATCC-12228	753286..753990	-2.25	5.66e-05
SE0364	NC_004461_ATCC-12228	362564..362905	-2.25	0.00501
SE0399	NC_004461_ATCC-12228	393635..393979	-2.25	0.00501
SE0489	NC_004461_ATCC-12228	478500..479651	-2.26	1.91e-05
SE1601	NC_004461_ATCC-12228	1657192..1657746	-2.26	0.00166
SE1655	NC_004461_ATCC-12228	1709635..1711386	-2.27	0.0097
SE0402	NC_004461_ATCC-12228	395947..396249	-2.28	0.00104
SE2052	NC_004461_ATCC-12228	complement(2095735..2096436)	-2.28	0.00104
SE1905	NC_004461_ATCC-12228	complement(1942103..1942984)	-2.29	7.63e-11
SE1843	NC_004461_ATCC-12228	complement(1886534..1886767)	-2.32	0.04
acpS	NC_004461_ATCC-12228	complement(1732610..1732963)	-2.34	0.000309
SE0228	NC_004461_ATCC-12228	complement(218768..219700)	-2.35	1.98e-13
SE0327	NC_004461_ATCC-12228	329533..330039	-2.35	0.00212
SE0725	NC_004461_ATCC-12228	715737..717287	-2.36	2.16e-11
SE0855	NC_004461_ATCC-12228	847456..847857	-2.39	7.77e-16
SE2023	NC_004461_ATCC-12228	complement(2062739..2063917)	-2.4	1.29e-05
SE2013	NC_004461_ATCC-12228	2052268..2052726	-2.4	0.01
SE0376	NC_004461_ATCC-12228	374697..374924	-2.43	0.000106
SE2234	NC_004461_ATCC-12228	2294643..2294819	-2.43	0.03
SE2147	NC_004461_ATCC-12228	2193551..2195002	-2.46	3.57e-06
SE1400	NC_004461_ATCC-12228	1434653..1435816	-2.47	0.000251
SE_p206	NC_005007	3562..4413	-2.47	0.00784
SE1388	NC_004461_ATCC-12228	complement(1424562..1425509)	-2.48	1.13e-12
SE1529	NC_004461_ATCC-12228	complement(1578521..1579144)	-2.49	0.03
SE1659	NC_004461_ATCC-12228	1714295..1715338	-2.49	0.03
SE0255	NC_004461_ATCC-12228	254598..255638	-2.5	3.02e-14
SE1314	NC_004461_ATCC-12228	complement(1344460..1344912)	-2.5	4.63e-11
SE0379	NC_004461_ATCC-12228	375566..375994	-2.52	0.00166
SE0256	NC_004461_ATCC-12228	255652..256929	-2.53	2.52e-11
SE0011	NC_004461_ATCC-12228	16136..17104	-2.53	0.02
SE1046	NC_004461_ATCC-12228	1056833..1058095	-2.53	0.02
SE1778	NC_004461_ATCC-12228	complement(1836564..1837568)	-2.54	2.12e-14
SE0351	NC_004461_ATCC-12228	350478..351128	-2.54	0.000415
SE0261	NC_004461_ATCC-12228	complement(260657..261295)	-2.56	0.00862
SE0296	NC_004461_ATCC-12228	296172..296747	-2.58	1.2e-07
SE2277	NC_004461_ATCC-12228	complement(2350501..2350764)	-2.58	3.9e-05
cysS	NC_004461_ATCC-12228	293030..294430	-2.6	6.77e-15
SE0346	NC_004461_ATCC-12228	345378..346526	-2.6	0.000283
SE1121	NC_004461_ATCC-12228	complement(1130731..1131393)	-2.62	0.000288
SE0185	NC_004461_ATCC-12228	175180..177111	-2.65	9.99e-16
SE1251	NC_004461_ATCC-12228	complement(1281925..1282308)	-2.67	0.00942
SE0762	NC_004461_ATCC-12228	751689..752171	-2.68	3.68e-13
SE1543	NC_004461_ATCC-12228	complement(1590856..1591704)	-2.73	2.22e-16
SE0335	NC_004461_ATCC-12228	complement(338290..338466)	-2.73	0.03
SE0751	NC_004461_ATCC-12228	complement(739383..739805)	-2.74	0.00122
SE0168	NC_004461_ATCC-12228	complement(156479..159127)	-2.75	9.8e-08
SE0982	NC_004461_ATCC-12228	992488..992727	-2.75	1.93e-05
SE1214	NC_004461_ATCC-12228	complement(1250495..1251556)	-2.76	5.88e-14
SE0229	NC_004461_ATCC-12228	complement(219723..220724)	-2.79	2.22e-16
SE1978	NC_004461_ATCC-12228	complement(2014067..2016472)	-2.79	3.83e-07
dapA	NC_004461_ATCC-12228	1088783..1089667	-2.8	4.32e-08
SE1783	NC_004461_ATCC-12228	complement(1843122..1843436)	-2.81	0.00584
SE1299	NC_004461_ATCC-12228	complement(1325747..1326175)	-2.82	1.11e-16
SE0961	NC_004461_ATCC-12228	967879..968244	-2.83	0.02
SE0371	NC_004461_ATCC-12228	complement(369214..370401)	-2.85	1.89e-05
SE2121	NC_004461_ATCC-12228	complement(2165552..2166550)	-2.87	5.92e-05
deoD	NC_004461_ATCC-12228	1790464..1791174	-2.91	6.37e-06
SE2167	NC_004461_ATCC-12228	2217768..2218334	-2.95	0.02
SE1897	NC_004461_ATCC-12228	complement(1933393..1934982)	-2.98	1.75e-07
SE1078	NC_004461_ATCC-12228	1091291..1092442	-2.98	0.000509
SE2185	NC_004461_ATCC-12228	complement(2236412..2236930)	-2.98	0.0062
SE2231	NC_004461_ATCC-12228	2289286..2291253	-3	2.33e-15
SE1789	NC_004461_ATCC-12228	1847762..1848502	-3.02	0.000134
SE0689	NC_004461_ATCC-12228	681298..682284	-3.02	0.04
SE0571	NC_004461_ATCC-12228	complement(569189..570496)	-3.11	0.02
SE2258	NC_004461_ATCC-12228	2324074..2325609	-3.16	8.66e-05
SE1045	NC_004461_ATCC-12228	complement(1056504..1056698)	-3.18	0.01
SE0145	NC_004461_ATCC-12228	137049..137810	-3.19	0.000517
SE0995	NC_004461_ATCC-12228	complement(1002416..1003441)	-3.2	3.18e-13
SE1779	NC_004461_ATCC-12228	1837680..1838726	-3.2	1.43e-10
SE0765	NC_004461_ATCC-12228	753990..754250	-3.24	1.65e-05
SE0374	NC_004461_ATCC-12228	complement(372036..373304)	-3.25	0.04
SE0582	NC_004461_ATCC-12228	578778..579014	-3.31	0.00227
SE0166	NC_004461_ATCC-12228	complement(153777..155315)	-3.34	8.26e-07
SE0490	NC_004461_ATCC-12228	479653..480261	-3.34	0.00137
SE1658	NC_004461_ATCC-12228	1712763..1714298	-3.34	0.00137
SE0317	NC_004461_ATCC-12228	318357..319313	-3.38	5.4e-05
SE1763	NC_004461_ATCC-12228	1821400..1821660	-3.54	3.41e-07
SE1626	NC_004461_ATCC-12228	complement(1679680..1679850)	-3.54	0.000126
SE0339	NC_004461_ATCC-12228	complement(340459..340827)	-3.55	5.17e-05
SE0966	NC_004461_ATCC-12228	972498..973292	-3.57	6.91e-13
SE1986	NC_004461_ATCC-12228	complement(2023685..2024155)	-3.59	1.38e-06
SE0575	NC_004461_ATCC-12228	complement(572125..572319)	-3.6	0.04
SE2057	NC_004461_ATCC-12228	2101775..2102257	-3.62	0.01
SE1561	NC_004461_ATCC-12228	complement(1615819..1615980)	-3.64	0.000507
SE1685	NC_004461_ATCC-12228	complement(1741984..1742193)	-3.81	2.22e-16
SE0344	NC_004461_ATCC-12228	344015..345250	-3.82	0.00082
SE2009	NC_004461_ATCC-12228	complement(2046439..2047371)	-3.9	1.66e-06
SE1021	NC_004461_ATCC-12228	1026132..1026260	-3.97	0.01
SE1971	NC_004461_ATCC-12228	complement(2005709..2006161)	-4.08	1.05e-07
SE0245	NC_004461_ATCC-12228	241808..243994	-4.08	0.00135
SE0017	NC_004461_ATCC-12228	24765..24857	-4.16	0.04
SE1692	NC_004461_ATCC-12228	complement(1747478..1748299)	-4.2	4.45e-05
SE0321	NC_004461_ATCC-12228	322874..324568	-4.22	0.00387
secE	NC_004461_ATCC-12228	297077..297259	-4.53	0.000474
SE1767	NC_004461_ATCC-12228	complement(1824938..1825969)	-4.55	2.64e-05
SE2097	NC_004461_ATCC-12228	complement(2141688..2142014)	-4.57	6.66e-14
SE0249	NC_004461_ATCC-12228	247560..248063	-4.72	6.57e-05
ispD	NC_004461_ATCC-12228	321117..321833	-4.92	0.00672
rpoZ	NC_004461_ATCC-12228	881805..882017	-5.21	3.59e-09
SE1693	NC_004461_ATCC-12228	complement(1748292..1748981)	-5.33	4.19e-07
SE1172	NC_004461_ATCC-12228	1210124..1210372	-5.38	7.09e-09
SE0357	NC_004461_ATCC-12228	complement(354632..355282)	-5.46	6.27e-07
SE0320	NC_004461_ATCC-12228	321826..322857	-5.75	0.000779
SE1673	NC_004461_ATCC-12228	complement(1731138..1731308)	-5.81	0.00227
SE0401	NC_004461_ATCC-12228	395468..395950	-6	2.57e-09
SE0539	NC_004461_ATCC-12228	533908..534141	-6.1	0.02
SE2343	NC_004461_ATCC-12228	2425349..2425504	-6.11	5.76e-07
SE0275	NC_004461_ATCC-12228	273900..274604	-6.96	0.01
SE0488	NC_004461_ATCC-12228	477923..478510	-7.08	0.0024
SE2255	NC_004461_ATCC-12228	complement(2320349..2321122)	-7.66	0.00146
SE1497	NC_004461_ATCC-12228	complement(1543862..1546108)	-7.82	0.00752
SE2380	NC_004461_ATCC-12228	2454138..2455313	-7.82	0.00752
SE0107	NC_004461_ATCC-12228	complement(103740..104186)	-7.93	8.06e-11
SE1657	NC_004461_ATCC-12228	1711736..1712740	-8.03	0.000189
SE0486	NC_004461_ATCC-12228	complement(476531..476950)	-8.47	0.000119
thiG	NC_004461_ATCC-12228	2103554..2104321	-8.83	0.000566
SE0203	NC_004461_ATCC-12228	192642..193934	-9.85	0.03
SE1482	NC_004461_ATCC-12228	complement(1528014..1530170)	-9.85	0.03
SE2400	NC_004461_ATCC-12228	2480690..2481448	-9.85	0.03
SE1000	NC_004461_ATCC-12228	1007263..1007994	-11.46	0.02
SE1746	NC_004461_ATCC-12228	1796774..1797136	-12.11	0.000799
SE0151	NC_004461_ATCC-12228	142718..142903	-12.34	4.62e-05
SE1496	NC_004461_ATCC-12228	complement(1543169..1543861)	-12.96	0.00054
SE2335	NC_004461_ATCC-12228	complement(2419290..2420492)	-14.16	1.78e-10
SE0175	NC_004461_ATCC-12228	164059..168468	-15.54	0.000182
SE0181	NC_004461_ATCC-12228	171246..172379	-16.3	0.00508
SE1079	NC_004461_ATCC-12228	1092448..1093521	-16.89	1.03e-07
SE0041	NC_004461_ATCC-12228	49457..50611	-21.14	0.00195
SE2220	NC_004461_ATCC-12228	complement(2274614..2275858)	-34.03	0.000276
