# Supplementary material for: Transporters and Efflux Pumps Are the Main Mechanisms Involved in Staphylococcus epidermidis Adaptation and Tolerance to Didecyldimethylammonium Chloride
Source: Microorganisms. 2020 Feb 29;8(3):344. doi: 10.3390/microorganisms8030344 (PMC7143832; doi:10.3390/microorganisms8030344)
Supplement: Supplementary file 1 [file microorganisms-08-00344-s001.zip › Table S2 .xlsx]

## Sheet: Table legend
a) Gene ontology (GO) for differentially expressed genes (DEGs) for Staphylococcus epidermidis SE11 strain obtained from UniProt and Blast2Go database (criterion fold change (FC)>5, p<0.05; no hypothetical proteins)
b) Gene ontology (GO) for differentially expressed genes (DEGs) for Staphylococcus epidermidis SE18 strain obtained from UniProt and Blast2Go database (criterion fold change (FC)>5, p<0.05; no hypothetical proteins)
c) KEGG pathways for differentially expressed genes (DEGs) for Staphylococcus epidermidis SE11 strain (criterion fold change (FC)>5, p<0.05; no hypothetical proteins)
d) KEGG pathways for differentially expressed genes (DEGs) for Staphylococcus epidermidis SE18 strain (criterion fold change (FC)>5, p<0.05; no hypothetical proteins)
Legend:
not defined: no data from UniProt and Blast2Go database or KEGG mapping
Gene name	Transcript (gene ID)
Product	Transcript product (protein)
Fold change	The fold change in gene expression
Log(Fold change)	Logarnitmic value of the fold change in gene expression
P-value	Standard p-value
Log(P-value)	Logaritmic value of the standard p-value
Gene ontology (molecular function)	Molecular function of the Product based on gene ontology
Gene ontology (biological process)	Biological process of the Product based on gene ontology
Gene ontology (cellular component)	Cellular component of the Product based on gene ontology
KEGG pathway	Pahway of the Product based on KEGG

## Sheet: a) GO S. epidermidis SE11Ad
Gene name	Product	Fold change	Log(Fold change)	P-value	Log(P-value)	Gene ontology (molecular function)	Gene ontology (biological process)	Gene ontology (cellular component)
SE1070	thioredoxine reductase	124.91	2.0966	7.83e-07	6.10624	phosphate ion binding	phosphate ion transport	plasma membrane
SE1069	phosphate ABC transporter	38.53	1.5858	0.000371	3.43063	inorganic phosphate transmembrane transporter activity	phosphate ion transport	plasma membrane; integral component of membrane
SE2046	gluconate operon transcriptional repressor	33.58	1.52608	1.17e-14	13.9318	DNA binding; DNA-binding transcription factor activity	Transcription, transcription regulation	cytosol
SE0228	carbamate kinase	20.67	1.31534	1.25e-07	6.90309	ATP binding; carbamate kinase activity	arginine metabolic process; carbamoyl phosphate catabolic process	cytoplasm
SE2321	ABC transporter permease	19.56	1.29137	2.39e-11	10.6216	transporter activity	transmembrane transport	integral component of membrane; plasma membrane
sat	sulfate adenylyltransferase	17.33	1.2388	1.13e-13	12.9469	sulfate adenylyltransferase (ATP) activity; ATP binding	hydrogen sulfide biosynthetic process; sulfate assimilation	cytosol
SE0226	tributyrin esterase	16.28	1.21165	2.19e-06	5.65956	S-formylglutathione hydrolase activity	nuclear-transcribed mRNA catabolic process	cytosol
thiG	thiazole synthase	15.71	1.19618	4.73e-05	4.32514	sulfurtransferase activity	thiamine biosynthetic process; thiamine diphosphate biosynthetic process	cytoplasm
SE2197	alkaline phosphatase	13.36	1.12581	1.88e-05	4.72584	phosphatase activity	metabolic process; dephosphorylation	extracellular region
SE0334	arsenic efflux pump protein	11.77	1.07078	0.00389	2.41005	arsenite transmembrane transporter activity	arsenite transport; response to arsenic-containing substance	integral component of membrane
uhpT	arsenic efflux pump protein	11.53	1.06183	0.04	1.39794	transmembrane transporter activity	not defined	integral component of plasma membrane
SE1660	isopropylmalate isomerase large subunit	11.53	1.06183	0.04	1.39794	3-isopropylmalate dehydratase activity; 4 iron, 4 sulfur cluster binding; metal ion binding	leucine biosynthetic process	3-isopropylmalate dehydratase complex
SE0623	sugar phosphate antiporter	11.53	1.06183	0.04	1.39794	not defined	not defined	integral component of membrane
SE1906	amino acid amidohydrolase	11.11	1.04571	5.49e-07	6.26043	hydrolase activity	not defined	not defined
SE1992	ABC transporter permease	10.49	1.02078	6.01e-10	9.22113	transporter activity	transmembrane transport	integral component of membrane; plasma membrane
SE1973	nitrate reductase subunit delta	10.43	1.01828	0.0002	3.69897	unfolded protein binding	chaperone-mediated protein complex assembly	not defined
SE0592	3-dehydroquinase	9.72	0.987666	4.72e-14	13.3261	3-dehydroquinate dehydratase activity	aromatic amino acid family biosynthetic process; chorismate biosynthetic process	not defined
ispD	2-C-methyl-D-erythritol 4-phosphate cytidylyltransferase	8.99	0.95376	4.2e-05	4.37675	D-ribitol-5-phosphate cytidylyltransferase activity	cell wall organization; isoprenoid biosynthetic process; poly(ribitol phosphate) teichoic acid biosynthetic process	not defined
SE0681	oligopeptide transport system permease OppC	8.13	0.910091	7.61e-10	9.11862	not defined	transmembrane transport	integral component of membrane; plasma membrane
SE1654	dihydroxy-acid dehydratase	8	0.90309	0.000149	3.82681	4 iron, 4 sulfur cluster binding; dihydroxy-acid dehydratase activity; metal ion binding	isoleucine biosynthetic process; valine biosynthetic process	not defined
SE2048	MerR family transcriptional regulator	8	0.90309	0.000149	3.82681	DNA binding	regulation of transcription, DNA-templated	integral component of membrane
SE1067	phosphate transporter ATP-binding protein	8	0.90309	0.000149	3.82681	inorganic phosphate transmembrane transporter activity; ATPase-coupled phosphate ion transmembrane transporter activity; ATPase activity; ATP binding	Phosphate transport, transport	plasma membrane
SE1564	aminopeptidase	7.96	0.900913	1.11e-16	15.9547	aminopeptidase activity	proteolysis	not defined
SE0373	PP family ATPase	7.51	0.87564	0.00272	2.56543	sulfurtransferase activity	not defined	not defined
SE2174	adenylyl-sulfate kinase	7.11	0.85187	3.89e-06	5.41005	adenylylsulfate kinase activity; ATP binding	hydrogen sulfide biosynthetic process; sulfate assimilation	not defined
SE2333	NADH dehydrogenase subunit 5	6.97	0.843233	3.33e-16	15.4776	NADH dehydrogenase (ubiquinone) activity	mitochondrial electron transport, NADH to ubiquinone; ubiquinone biosynthetic process; sodium ion transport	integral component of membrane
SE2323	cystathionine gamma-synthase	6.45	0.80956	3.16e-14	13.5003	catalytic activity; pyridoxal phosphate binding	transsulfuration	not defined
SE1591	geranylgeranylglyceryl phosphate synthase-like protein	6.37	0.804139	2.24e-07	6.64975	magnesium ion binding; polyprenyltransferase activity	glycerophospholipid biosynthetic process	not defined
SE1161	glycerol-3-phosphate dehydrogenase	6.02	0.779596	5.06e-14	13.2958	glycerol-3-phosphate dehydrogenase [NAD(P)+] activity; glycerol-3-phosphate dehydrogenase [NAD+] activity; NAD binding	carbohydrate metabolic process; glycerol-3-phosphate biosynthetic process; glycerol-3-phosphate catabolic process; glycerophospholipid metabolic process; phospholipid biosynthetic process	glycerol-3-phosphate dehydrogenase complex; cytoplasm
SE0250	rarD protein	6.02	0.779596	1.09e-05	4.96257	not defined	not defined	integral component of plasma membrane
SE0626	D-alanine--poly(phosphoribitol) ligase subunit 2	5.84	0.766413	8.29e-11	10.0814	D-alanyl carrier activity	cell wall organization; lipoteichoic acid biosynthetic process	cytoplasm
SE1270	coproporphyrinogen III oxidase	5.69	0.755112	1.17e-06	5.93181	4 iron, 4 sulfur cluster binding; coproporphyrinogen oxidase activity; metal ion binding	porphyrin-containing compound biosynthetic process	cytoplasm
SE1643	sucrose operon repressor	5.42	0.733999	9.75e-07	6.011	DNA binding	regulation of transcription, DNA-templated	not defined
SE2322	ABC transporter ATP-binding protein	5.36	0.729165	3.69e-06	5.43297	ATPase activity; ATPase-coupled amino acid transmembrane transporter activity; ATP binding	methionine transport	plasma membrane
SE1856	biotin biosynthesis protein	5.29	0.723456	2.98e-09	8.52578	biotin transmembrane transporter activity	transport	integral component of membrane; plasma membrane
SE1019	guanosine 5'-monophosphate oxidoreductase	5.25	0.720159	1.11e-16	15.9547	GMP reductase activity	purine nucleotide metabolic process	GMP reductase complex
SE1209	acetylornithine aminotransferase	5.19	0.715167	0.0035	2.45593	N2-acetyl-L-ornithine:2-oxoglutarate 5-aminotransferase activity; pyridoxal phosphate binding	arginine biosynthetic process	cytoplasm
SE1865	urease accessory protein UreF	-5.2	-0.716003	0.00575	2.24033	nickel cation binding	nitrogen compound metabolic process	cytoplasm
SE0400	monovalent cation/H+ antiporter subunit D	-5.31	-0.725095	0.01	2	antiporter activity; NADH dehydrogenase (ubiquinone) activity	ATP synthesis coupled electron transport; ion transport	integral component of membrane; plasma membrane
SE1738	general stress protein 20U	-5.33	-0.726727	7.07e-12	11.1506	ferric iron binding; oxidoreductase activity, oxidizing metal ions	cellular iron ion homeostasis	membrane
SE1015	gamma-aminobutyrate permease	-5.39	-0.731589	0.02	1.69897	transmembrane transporter activity	amino acid transport	integral component of membrane
SE1317	adenine phosphoribosyltransferase	-5.46	-0.737193	0.02	1.69897	adenine phosphoribosyltransferase activity	adenine salvage; purine ribonucleoside salvage; AMP salvage	cytoplasm
SE1573	methionine aminopeptidase	-5.46	-0.737193	0.03	1.52288	metal ion binding; metalloaminopeptidase activity	protein initiator methionine removal	not defined
SE1177	ribosomal large subunit pseudouridine synthase B	-5.61	-0.748963	0.04	1.39794	pseudouridine synthase activity; RNA binding	pseudouridine synthesis	not defined
SE0910	signal recognition particle	-5.64	-0.751279	0.04	1.39794	GTPase activity; GTP binding	SRP-dependent cotranslational protein targeting to membrane	cytoplasm
SE2243	accessory Sec system glycosyltransferase GtfA	-5.68	-0.754348	4.06e-06	5.39147	transferase activity, transferring glycosyl groups; nucleotide binding	protein O-linked glycosylation via serine	Cytoplasm; plasma membrane ; protein complex
SE1153	3-phosphoshikimate 1-carboxyvinyltransferase	-5.8	-0.763428	1.59e-11	10.7986	3-phosphoshikimate 1-carboxyvinyltransferase activity	aromatic amino acid family biosynthetic process; chorismate biosynthetic process	cytoplasm
SE2287	pur operon repressor	-5.86	-0.767898	0.000556	3.25493	DNA binding	negative regulation of purine nucleobase metabolic process; negative regulation of transcription, DNA-templated; nucleoside metabolic process	not defined
SE1344	uroporphyrinogen III synthase	-5.89	-0.770115	0.000666	3.17653	uroporphyrinogen-III synthase activity	protoporphyrinogen IX biosynthetic process; uroporphyrinogen III biosynthetic process	not defined
rpmH	50S ribosomal protein L34	-5.97	-0.775974	4.86e-10	9.31336	structural constituent of ribosome	translation	ribosome
SE2036	oxidoreductase	-6.05	-0.781755	7.44e-08	7.12843	oxidoreductase activity	oxidation-reduction process	not defined
SE1224	shikimate kinase	-6.15	-0.788875	0.00129	2.88941	shikimate kinase activity; magnesium ion binding; ATP binding	aromatic amino acid family biosynthetic process; chorismate biosynthetic process	cytoplasm
SE1545	FUR family transcriptional regulator	-6.15	-0.788875	0.00311	2.50724	metal ion binding; DNA-binding transcription factor activity; DNA binding	Transcription, transcription regulattion	cytoplasm
SE2170	anaerobic C4-dicarboxylate transporter	-6.37	-0.804139	1.19e-06	5.92445	C4-dicarboxylate transmembrane transporter activity	not defined	integral component of membrane
SE2172	anaerobic ribonucleoside triphosphate reductase	-6.39	-0.805501	0.00414	2.383	ribonucleoside-triphosphate reductase activity	DNA replication; oxidation-reduction process; pyrimidine nucleobase metabolic process	not defined
SE1299	Holliday junction resolvase-like protein	-6.45	-0.80956	0.00458	2.33913	nuclease activity	rRNA 5'-end processing	cytoplasm
SE1143	dinG protein	-6.47	-0.810904	0.000125	3.90309	3'-5' exonuclease activity; ATP binding; DNA binding;DNA-directed DNA polymerase activity; helicase activity	DNA replication	not defined
SE0756	quinol oxidase polypeptide IV QoxD	-6.5	-0.812913	0.00525	2.27984	oxidoreductase activity, acting on diphenols and related substances as donors, oxygen as acceptor	ATP synthesis coupled electron transport	integral component of membrane; plasma membrane
SE0433	secretory antigen SsaA	-6.55	-0.816241	0.000148	3.82974	not defined	not defined	not defined
prmA	ribosomal protein L11 methyltransferase	-6.55	-0.816241	3.68e-07	6.43415	protein methyltransferase activity	protein methylation	ribosome
SE0763	5-(carboxyamino)imidazole ribonucleotide synthase	-6.63	-0.821514	0.000294	3.53165	phosphoribosylaminoimidazole carboxylase activity; 5-(carboxyamino)imidazole ribonucleotide synthase activity; NAD binding; metal ion binding; ATP binding	de novo' IMP biosynthetic process; oxidation-reduction process	not defined
SE0698	Mg2+ transporter	-6.63	-0.821514	0.00938	2.0278	magnesium ion transmembrane transporter activity; metal ion binding	Transport	integral component of membrane; plasma membrane
SE2098	sorbitol dehydrogenase-like protein	-6.67	-0.824126	1.94e-05	4.7122	oxidoreductase activity; zinc ion binding	not defined	not defined
rho	molecular chaperone GroEL	-7	-0.845098	0.01	2	RNA-dependent ATPase activity; helicase activity; RNA binding; ATP binding	DNA-templated transcription, termination	not defined
nadE	NAD synthetase	-7.09	-0.850646	0.01	2	NAD+ synthase activity; metal ion binding; NAD+ synthase (glutamine-hydrolyzing) activity; glutaminase activity; ATP binding	NAD biosynthetic process	cytoplasm
SE1951	attachment to host cells and virulence	-7.17	-0.855519	0.01	2	glucosamine 6-phosphate N-acetyltransferase activity	UDP-N-acetylglucosamine biosynthetic process	not defined
SE1022	lexa repressor	-7.19	-0.856729	0.01	2	hydrolase activity; DNA binding	DNA repair; regulation of transcription, DNA-templated; SOS response	not defined
SE0641	monovalent cation/H+ antiporter subunit F	-7.25	-0.860338	1.38e-05	4.86012	antiporter activity; ion transmembrane transporter activity	sodium ion transport	integral component of membrane; plasma membrane
SE0457	transcriptional regulator	-7.25	-0.860338	1.88e-08	7.72584	DNA binding; DNA-binding transcription factor activity	Transcription, transcription regulattion	cytoplasm
murQ	N-acetylmuramic acid-6-phosphate etherase	-7.61	-0.881385	0.02	1.69897	carbohydrate derivative binding; carbon-oxygen lyase activity	carbohydrate metabolic process; N-acetylmuramic acid catabolic process	not defined
SE0980	lysophospholipase	-7.63	-0.882525	2.51e-07	6.60033	hydrolase activity	not defined	not defined
SE0986	glutamine synthetase repressor	-7.92	-0.898725	0.03	1.52288	DNA binding	regulation of transcription, DNA-templated	not defined
SE0948	tRNA pseudouridine synthase B	-7.92	-0.898725	6.39e-07	6.1945	RNA binding; ◾tRNA pseudouridine synthase activity	tRNA pseudouridine synthesis	not defined
SE1759	multidrug transporter	-8.07	-0.906874	0.03	1.52288	not defined	transmembrane transport	integral component of plasma membrane
SE0814	heme synthase	-8.51	-0.92993	0.03	1.52288	oxidoreductase activity, acting on the CH-CH group of donors	heme a biosynthetic process	Cell membrane
SE1305	iron-sulfur cofactor synthesis protein-like protein	-8.65	-0.937016	5.52e-10	9.25806	catalytic activity	not defined	not defined
nrdF	ribonucleotide-diphosphate reductase subunit beta	-8.76	-0.942504	0.00446	2.35067	ribonucleoside-diphosphate reductase activity, thioredoxin disulfide as acceptor	deoxyribonucleotide biosynthetic process	ribonucleoside-diphosphate reductase complex
miaA	tRNA delta(2)-isopentenylpyrophosphate transferase	-8.89	-0.948902	0.00446	2.35067	ATP binding; ◾tRNA dimethylallyltransferase activity	tRNA processing	not defined
SE0545	O-acetyltransferase	-10.99	-1.041	0.04	1.39794	transferase activity	not defined	not defined
SE1199	dihydrolipoamide dehydrogenase	-11.14	-1.04689	0.00469	2.32883	dihydrolipoyl dehydrogenase activity; electron transfer activity; flavin adenine dinucleotide binding	cell redox homeostasis	membrane
SE1756	ATP-binding Mrp-like protein	-11.29	-1.05269	0.00493	2.30715	ATPase activity; ATP binding; iron-sulfur cluster binding; metal ion binding	not defined	not defined
SE0184	staphopain,cysteine proteinase	-11.43	-1.05805	0.000739	3.13136	cysteine-type peptidase activity	pathogenesis	extracellular region
SE0470	transcription repressor of fructose operon	-11.62	-1.06521	9.58e-07	6.01863	DNA binding; DNA-binding transcription factor activity	Transcription, transcription regulattion	not defined
SE0349	phosphomethylpyrimidine kinase	-11.87	-1.07445	0.00104	2.98297	ATP binding; metal ion binding; phosphomethylpyrimidine kinase activity; pyridoxal kinase activity	thiamine biosynthetic process	not defined
xseA	exodeoxyribonuclease VII large subunit	-12.31	-1.09026	0.00715	2.14569	exodeoxyribonuclease VII activity; nucleic acid binding	DNA catabolic process	cytoplasm; exodeoxyribonuclease VII complex
hemC	porphobilinogen deaminase	-12.79	-1.10687	9.86e-09	8.00612	hydroxymethylbilane synthase activity	peptidyl-pyrromethane cofactor linkage; protoporphyrinogen IX biosynthetic process	not defined
recR	recombination protein RecR	-13.86	-1.14176	0.00753	2.12321	DNA binding; metal ion binding	DNA recombination; DNA repair	not defined
gltD	glutamate synthase subunit beta	-14.07	-1.14829	1.33e-06	5.87615	glutamate synthase (NADPH) activity; iron-sulfur cluster binding	glutamate biosynthetic process	not defined
SE2081	beta-subunit of L-serine dehydratas	-14.25	-1.15381	0.00122	2.91364	4 iron, 4 sulfur cluster binding; ◾L-serine ammonia-lyase activity	gluconeogenesis	not defined
SE1427	spore cortex protein-like protein	-14.65	-1.16584	4.03e-05	4.39469	not defined	not defined	integral component of membrane
mraY	phospho-N-acetylmuramoyl-pentapeptide- transferase	-15.09	-1.17869	7.18e-08	7.14388	phospho-N-acetylmuramoyl-pentapeptide-transferase activity; ◾UDP-N-acetylmuramoyl-L-alanyl-D-glutamyl-meso-2,6-diaminopimelyl-D-alanyl-D-alanine:undecaprenyl-phosphate transferase activity	cell cycle; cell division; cell wall organization; peptidoglycan biosynthetic process; regulation of cell shape	integral component of membrane; plasma membrane
SE1090	branched-chain amino acid carrier protein	-16.18	-1.20898	7.95e-10	9.09963	branched-chain amino acid transmembrane transporter activity	Amino-acid transport, transport	integral component of membrane; plasma membrane
SE1782	lactose-specificiibc component	-16.41	-1.21511	2.75e-06	5.56067	kinase activity; protein-N(PI)-phosphohistidine-lactose phosphotransferase system transporter activity	phosphoenolpyruvate-dependent sugar phosphotransferase system	integral component of membrane; plasma membrane
SE0439	cell wall biosynthesis protein ScdA	-20.95	-1.32118	6.29e-05	4.20135	metal ion binding	protein repair; response to nitrosative stress; response to oxidative stress	cytoplasm
ipk	4-diphosphocytidyl-2C-methyl-D-erythritol kinase	-21.74	-1.33726	0.00184	2.73518	4-(cytidine 5'-diphospho)-2-C-methyl-D-erythritol kinase activity; ATP binding	terpenoid biosynthetic process	not defined
SE0243	surfactin synthetase	-22.44	-1.35102	5.12e-08	7.29073	catalytic activity	not defined	not defined
SE0408	iron dependent repressor	-24.9	-1.3962	0.00215	2.66756	DNA binding; DNA-binding transcription factor activity; protein dimerization activity; transition metal ion binding	not defined	not defined
SE1599	chorismate mutase	-26.07	-1.41614	1.18e-09	8.92812	prephenate dehydratase activity	L-phenylalanine biosynthetic process	not defined
SE1637	accessory gene regulator C	-77	-1.88649	0.00011	3.95861	not defined	not defined	integral component of membrane
SE1638	accessory gene regulator A	-81.25	-1.90982	0.00267	2.57349	DNA binding	phosphorelay signal transduction system	cytoplasm
SE0407	ABC transporter ATP-binding protein	-250.86	-2.39943	3.38e-05	4.47108	ATPase activity; ATP binding	not defined	not defined
SE0848	phenol soluble modulin beta 1/beta 2	-285.1	-2.455	0.01	2	not defined	pathogenesis	not defined
SE1636	AgrD protein	-391.5	-2.59273	0.02	1.69897	not defined	not defined	not defined
SE0185	glycerol ester hydrolase	-495.46	-2.69501	0.02	1.69897	hydrolase activity	not defined	extracellular region
SE1543	V8 protease	-534.59	-2.72802	0.000859	3.06601	serine-type endopeptidase activity	pathogenesis	extracellular region
SE0090	transposase for IS-like element	-636.85	-2.80404	1.23e-06	5.91009	nucleic acid binding	DNA integration	not defined
SE0405	lipoprotein	-766.96	-2.88477	0.00393	2.40561	metal ion binding	cell adhesion; metal ion transport	not defined
SE0079	transposase for IS-like element	-1795.51	-3.25419	0.0044	2.35655	nucleic acid binding	DNA integration	not defined
BUM85_RS13055	TetR/AcrR family transcriptional regulator	-6,02	-0.779596	0.000101	3.99568	DNA binding	not defined	not defined
BUM85_RS12985	replication initiator protein A	-20,48	-1.31133	0.0023	2.63827	DNA binding; DNA topoisomerase activity	DNA replication initiation	not defined
BUM85_RS13075	IS6 family transposase	-1447,36	-3.16058	1.43e-13	12.8447	nucleic acid binding	DNA integration	not defined

## Sheet: b) GO S. epidermidis SE18To
Gene name	Product	Fold change	Log(Fold change)	P-value	Log(P-value)	Gene ontology (molecular function)	Gene ontology (biological process)	Gene ontology (cellular component)
SE0875	uracil permease	27.64	1.44154	2.51e-13	12.6003	uracil transmembrane transporter activity	Transporters	integral component of membrane
SE1992	ABC transporter permease	16.04	1.2052	9.24e-05	4.03433	transporter activity	transmembrane transport	integral component of membrane; plasma membrane
SE1934	transcriptional regulator	13.72	1.13735	0.000234	3.63078	DNA binding	Transcriptional regulator	not defined
secY_2	Accessory Sec system protein translocase subunit SecY2	11.75	1.07004	1.41e-07	6.85078	not defined	intracellular protein transmembrane transport; protein targeting	integral component of membrane; plasma membrane
SE2373	1,4-beta-N-acetylmuramidase	9.87	0.994317	0.02	1.69897	lysozyme activity	cell wall macromolecule catabolic process; peptidoglycan catabolic process	not defined
hisH	imidazole glycerol phosphate synthase subunit HisH	8.04	0.905256	0.00384	2.41567	glutaminase activity; imidazoleglycerol-phosphate synthase activity; lyase activity	glutamine metabolic process; histidine biosynthetic process	cytoplasm
SE2392	ribosomal-protein-serine N-acetyltransferase	8.04	0.905256	0.00384	2.41567	N-acetyltransferase activity	N-acetyltransferase activity	cytosol
SE0242	integral membrane protein LmrP	7.03	0.846955	5.37e-11	10.27	not defined	transmembrane transport	integral component of plasma membrane
SE0873	bifunctional pyrimidine regulatory protein PyrR uracil phosphoribosyltransferase	7	0.845098	1.29e-11	10.8894	RNA binding; uracil phosphoribosyltransferase activity	DNA-templated transcription, termination; nucleoside metabolic process	cytosol
SE1242	ABC transporter	6.83	0.834421	2.32e-09	8.63451	ATPase-coupled transmembrane transporter activity	Membrane transport	ATP-binding cassette (ABC) transporter complex; integral component of plasma membrane
SE1972	nitrate reductase subunit gamma	6.81	0.833147	7.83e-14	13.1062	nitrate reductase activity	Metabolism; Oxidoreductase; Respiratory nitrate reductase	integral component of membrane; nitrate reductase complex
SE2396	transporter	6.65	0.822822	0.000323	3.4908	transmembrane transporter activity	Transporters	integral component of membrane
SE2108	secretory antigen SsaA	6.24	0.795185	8.59e-10	9.06601	not defined	Pathogenesis; Signal peptide	Extracellular region (S. aureus)
SE0134	arsenate reductase	6.12	0.786751	2.09e-12	11.6799	arsenate reductase (thioredoxin) activity; protein tyrosine phosphatase activity	response to arsenic-containing substance	cytoplasm
SE0135	arsenic efflux pump protein	5.97	0.775974	0.01	2	arsenite transmembrane transporter activity	response to arsenic-containing substance	integral component of membrane; plasma membrane
rpsP	30S ribosomal protein S16	5.57	0.745855	4.55e-14	13.342	structural constituent of ribosome	translation	ribosome
SE1606	penicillinase repressor	5.46	0.737193	0.00139	2.85699	DNA binding	negative regulation of transcription, DNA-templated; response to antibiotic	cytoplasm
rpmG_2	50S ribosomal protein L33 2	5.27	0.721811	3.51e-09	8.45469	structural constituent of ribosome	translation	ribosome
lspA	lipoprotein signal peptidase	5.19	0.715167	0.00197	2.70553	aspartic-type endopeptidase activity	not defined	integral component of membrane; plasma membrane
SE0510	7-cyano-7-deazaguanine reductase	5.01	0.699838	0.000271	3.56703	oxidoreductase activity, acting on other nitrogenous compounds as donors, with NAD or NADP as acceptor; preQ1 synthase activity	queuosine biosynthetic process	cytoplasm
SE0587	phosphoglycerate mutase	5.01	0.699838	1.51e-09	8.82102	catalytic activity	metabolic processes do not include single functions or processes	cytosol
SE2220	succinyl-diaminopimelate desuccinylase	-34.03	-1.53186	0.000276	3.55909	metal ion binding; metallopeptidase activity	Cytosol	Metabolism, Amino acid metabolism, Lysine biosynthesis, Hydrolases, cting on carbon-nitrogen bonds, other than peptide bonds, In linear amides, succinyl-diaminopimelate desuccinylase
SE0041	Abi-alpha protein	-21.14	-1.3251	0.00195	2.70997	not defined	not defined	not defined
SE1079	alanine racemase	-16.89	-1.22763	1.03e-07	6.98716	alanine racemase activity; pyridoxal phosphate binding	Metabolism, metabolism of cofactors and vitamins, folate biosynthesis; Transferases, Transferring nitrogenous groups, Transaminases, glutamine metabolic process	not defined
SE0181	8-amino-7-oxononanoate synthase	-16.3	-1.21219	0.00508	2.29414	catalytic activity; pyridoxal phosphate binding	biosynthetic process	not defined
SE0175	accumulation-associated protein	-15.54	-1.19145	0.000182	3.73993	metal ion binding	Surface protein G, adhesion factor	cell wall; extracellular region; membrane
SE1746	repressor protein	-12.11	-1.08314	0.000799	3.09745	DNA-binding transcription factor activity	not defined	not defined
SE1000	two-component sensor histidine kinase	-11.46	-1.05918	0.02	1.69897	phosphorelay sensor kinase activity; protein dimerization activity	Metabolism, protein kinases, Transferases, Transferring phosphorus-containing groups, Protein-histidine kinases; Two-component system, DesK-DesR (membrane lipid fluidity regulation)	integral component of membrane
SE2400	vraD protein	-9.85	-0.993436	0.03	1.52288	ATPase activity; ATP binding	Membrane transport ABC transporters, ABC-2 transporters, bacitracin transporter	not defined
thiG	thiazole synthase	-8.83	-0.945961	0.000566	3.24718	sulfurtransferase activity	thiamine biosynthetic process; thiamine diphosphate biosynthetic process	cytoplasm
SE0486	6-pyruvoyl tetrahydrobiopterin synthase	-8.47	-0.927883	0.000119	3.92445	6-carboxy-5,6,7,8-tetrahydropterin synthase activity; metal ion binding	Metabolism, protein kinases, Transferases, Transferring phosphorus-containing groups, Protein-histidine kinases; Two-component system, DesK-DesR (membrane lipid fluidity regulation)	not defined
SE1657	ketol-acid reductoisomerase	-8.03	-0.904716	0.000189	3.72354	ketol-acid reductoisomerase activity; magnesium ion binding; NADP binding	isoleucine biosynthetic process; valine biosynthetic process	not defined
SE0107	arginine repressor ArgR	-7.93	-0.899273	8.06e-11	10.0937	arginine binding; DNA binding; DNA-binding transcription factor activity	arginine biosynthetic process; protein complex oligomerization	cytoplasm
SE2380	cystathionine beta-lyase	-7.82	-0.893207	0.00752	2.12378	lyase activity; pyridoxal phosphate binding	transsulfuration	not defined
SE2255	transport system protein	-7.66	-0.884229	0.00146	2.83565	ATPase activity; ATPase-coupled organic phosphonate transmembrane transporter activity; ATP binding	Membrane transport, ABC transporters, Phosphate and amino acid transporters,	plasma membrane
SE0488	anthranilate synthase component II	-7.08	-0.850033	0.0024	2.61979	anthranilate synthase activity; 4-amino-4-deoxychorismate synthase activity	glutamine metabolic process	anthranilate synthase complex
SE0275	1-(5-phosphoribosyl)-5-[(5- phosphoribosylamino)methylideneamino] imidazole-4-carboxamide isomerase	-6.96	-0.842609	0.01	2	1-(5-phosphoribosyl)-5-[(5-phosphoribosylamino)methylideneamino]imidazole-4-carboxamide isomerase activity	histidine biosynthetic process	cytoplasm
SE0401	monovalent cation/H+ antiporter subunit E	-6	-0.778151	2.57e-09	8.59007	antiporter activity; cation transmembrane transporter activity	signaling and cellular processes, Transporters, Other transporters, Electrochemical potential-driven transporters	integral component of membrane; plasma membrane
SE0320	xylitol dehydrogenase	-5.75	-0.759668	0.000779	3.10846	ribitol-5-phosphate 2-dehydrogenase activity; zinc ion binding	cell wall organization; poly(ribitol phosphate) teichoic acid biosynthetic process	not defined
SE1172	ferredoxin	-5.38	-0.730782	7.09e-09	8.14935	electron transfer activity; iron ion binding	Unclassified: metabolism, Energy metabolism, fer; ferredoxin	not defined
SE1693	transcriptional activator TenA	-5.33	-0.726727	4.19e-07	6.37779	thiaminase activity	thiamine biosynthetic process; thiamine diphosphate biosynthetic process	not defined
rpoZ	DNA-directed RNA polymerase subunit omega	-5.21	-0.716838	3.59e-09	8.44491	DNA binding; DNA-directed 5'-3' RNA polymerase activity	transcription, DNA-templated	cytosol

## Sheet: c) KEGG S.epidermidis SE11Ad
Gene name	Product	Fold change	Log(Fold change)	P-value	Log(P-value)	KEGG pathway
SE1070	thioredoxine reductase	124.91	2.0966	7.83e-07	6.10624	ABC transporters
SE1070	thioredoxine reductase	124.91	2.0966	7.83e-07	6.10624	Two-component system
SE1069	phosphate ABC transporter	38.53	1.5858	0.000371	3.43063	ABC transporters
SE2046	gluconate operon transcriptional repressor	33.58	1.52608	1.17e-14	13.9318	not defined
SE0228	carbamate kinase	20.67	1.31534	1.25e-07	6.90309	Purine metabolism
SE0228	carbamate kinase	20.67	1.31534	1.25e-07	6.90309	Microbial metabolism in diverse environments
SE0228	carbamate kinase	20.67	1.31534	1.25e-07	6.90309	Nitrogen metabolism
SE0228	carbamate kinase	20.67	1.31534	1.25e-07	6.90309	Carbon metabolism
SE0228	carbamate kinase	20.67	1.31534	1.25e-07	6.90309	Metabolic pathways
SE2321	ABC transporter permease	19.56	1.29137	2.39e-11	10.6216	ABC transporters
sat	sulfate adenylyltransferase	17.33	1.2388	1.13e-13	12.9469	Biosynthesis of antibiotics
sat	sulfate adenylyltransferase	17.33	1.2388	1.13e-13	12.9469	Purine metabolism
sat	sulfate adenylyltransferase	17.33	1.2388	1.13e-13	12.9469	Sulfur metabolism
sat	sulfate adenylyltransferase	17.33	1.2388	1.13e-13	12.9469	Microbial metabolism in diverse environments
sat	sulfate adenylyltransferase	17.33	1.2388	1.13e-13	12.9469	Monobactam biosynthesis
sat	sulfate adenylyltransferase	17.33	1.2388	1.13e-13	12.9469	Selenocompound metabolism
SE0226	tributyrin esterase	16.28	1.21165	2.19e-06	5.65956	not defined
thiG	thiazole synthase	15.71	1.19618	4.73e-05	4.32514	Thiamine metabolism
thiG	thiazole synthase	15.71	1.19618	4.73e-05	4.32514	Metabolic pathways
SE2197	alkaline phosphatase	13.36	1.12581	1.88e-05	4.72584	Two-component system
SE2197	alkaline phosphatase	13.36	1.12581	1.88e-05	4.72584	Metabolic pathways
SE2197	alkaline phosphatase	13.36	1.12581	1.88e-05	4.72584	Thiamine metabolism
SE2197	alkaline phosphatase	13.36	1.12581	1.88e-05	4.72584	Folate biosynthesis
SE0334	arsenic efflux pump protein	11.77	1.07078	0.00389	2.41005	not defined
uhpT	arsenic efflux pump protein	11.53	1.06183	0.04	1.39794	Two-component system
SE1660	isopropylmalate isomerase large subunit	11.53	1.06183	0.04	1.39794	Biosynthesis of secondary metabolites
SE1660	isopropylmalate isomerase large subunit	11.53	1.06183	0.04	1.39794	Oxocarboxylic acid metabolism
SE1660	isopropylmalate isomerase large subunit	11.53	1.06183	0.04	1.39794	Valine. leucine and isoleucine biosynthesis
SE1660	isopropylmalate isomerase large subunit	11.53	1.06183	0.04	1.39794	C5-Branched dibasic acid metabolism
SE1660	isopropylmalate isomerase large subunit	11.53	1.06183	0.04	1.39794	Metabolic pathways
SE0623	sugar phosphate antiporter	11.53	1.06183	0.04	1.39794	not defined
SE1906	amino acid amidohydrolase	11.11	1.04571	5.49e-07	6.26043	not defined
SE1992	ABC transporter permease	10.49	1.02078	6.01e-10	9.22113	ABC transporters
SE1973	nitrate reductase subunit delta	10.43	1.01828	0.0002	3.69897	Two-component system
SE0592	3-dehydroquinase	9.72	0.987666	4.72e-14	13.3261	Biosynthesis of secondary metabolites
SE0592	3-dehydroquinase	9.72	0.987666	4.72e-14	13.3261	Phenylalanine. tyrosine and tryptophan biosynthesis
ispD	2-C-methyl-D-erythritol 4-phosphate cytidylyltransferase	8.99	0.95376	4.2e-05	4.37675	Pentose and glucuronate interconversions
ispD	2-C-methyl-D-erythritol 4-phosphate cytidylyltransferase	8.99	0.95376	4.2e-05	4.37675	Metabolic pathways
SE0681	oligopeptide transport system permease OppC	8.13	0.910091	7.61e-10	9.11862	ABC transporters
SE0681	oligopeptide transport system permease OppC	8.13	0.910091	7.61e-10	9.11862	beta-Lactam resistance
SE0681	oligopeptide transport system permease OppC	8.13	0.910091	7.61e-10	9.11862	Quorum sensing
SE1654	dihydroxy-acid dehydratase	8	0.90309	0.000149	3.82681	Biosynthesis of antibiotics
SE1654	dihydroxy-acid dehydratase	8	0.90309	0.000149	3.82681	Biosynthesis of amino acids
SE1654	dihydroxy-acid dehydratase	8	0.90309	0.000149	3.82681	Biosynthesis of secondary metabolites
SE1654	dihydroxy-acid dehydratase	8	0.90309	0.000149	3.82681	Oxocarboxylic acid metabolism
SE1654	dihydroxy-acid dehydratase	8	0.90309	0.000149	3.82681	Valine. leucine and isoleucine biosynthesis
SE1654	dihydroxy-acid dehydratase	8	0.90309	0.000149	3.82681	Pantothenate and CoA biosynthesis
SE2048	MerR family transcriptional regulator	8	0.90309	0.000149	3.82681	not defined
SE1067	phosphate transporter ATP-binding protein	8	0.90309	0.000149	3.82681	ABC transporters
SE1564	aminopeptidase	7.96	0.900913	1.11e-16	15.9547	not defined
SE0373	PP family ATPase	7.51	0.87564	0.00272	2.56543	not defined
SE2174	adenylyl-sulfate kinase	7.11	0.85187	3.89e-06	5.41005	Purine metabolism
SE2174	adenylyl-sulfate kinase	7.11	0.85187	3.89e-06	5.41005	Microbial metabolism in diverse environments
SE2174	adenylyl-sulfate kinase	7.11	0.85187	3.89e-06	5.41005	Sulfur metabolism
SE2174	adenylyl-sulfate kinase	7.11	0.85187	3.89e-06	5.41005	Metabolic pathways
SE2333	NADH dehydrogenase subunit 5	6.97	0.843233	3.33e-16	15.4776	Oxidative phosphorylation
SE2333	NADH dehydrogenase subunit 5	6.97	0.843233	3.33e-16	15.4776	Metabolic pathways
SE2323	cystathionine gamma-synthase	6.45	0.80956	3.16e-14	13.5003	Glycine. serine and threonine metabolism
SE2323	cystathionine gamma-synthase	6.45	0.80956	3.16e-14	13.5003	Biosynthesis of antibiotics
SE2323	cystathionine gamma-synthase	6.45	0.80956	3.16e-14	13.5003	Biosynthesis of amino acids
SE2323	cystathionine gamma-synthase	6.45	0.80956	3.16e-14	13.5003	Sulfur metabolism
SE2323	cystathionine gamma-synthase	6.45	0.80956	3.16e-14	13.5003	Cysteine and methionine metabolism
SE1591	geranylgeranylglyceryl phosphate synthase-like protein	6.37	0.804139	2.24e-07	6.64975	not defined
SE1161	glycerol-3-phosphate dehydrogenase	6.02	0.779596	5.06e-14	13.2958	not defined
SE0250	rarD protein	6.02	0.779596	1.09e-05	4.96257	not defined
SE0626	D-alanine--poly(phosphoribitol) ligase subunit 2	5.84	0.766413	8.29e-11	10.0814	Metabolic pathways
SE0626	D-alanine--poly(phosphoribitol) ligase subunit 2	5.84	0.766413	8.29e-11	10.0814	Cationic antimicrobial peptide (CAMP) resistance
SE0626	D-alanine--poly(phosphoribitol) ligase subunit 2	5.84	0.766413	8.29e-11	10.0814	Two-component system
SE1270	coproporphyrinogen III oxidase	5.69	0.755112	1.17e-06	5.93181	not defined
SE1643	sucrose operon repressor	5.42	0.733999	9.75e-07	6.011	not defined
SE2322	ABC transporter ATP-binding protein	5.36	0.729165	3.69e-06	5.43297	ABC transporters
SE1856	biotin biosynthesis protein	5.29	0.723456	2.98e-09	8.52578	ABC transporters
SE1019	guanosine 5'-monophosphate oxidoreductase	5.25	0.720159	1.11e-16	15.9547	Purine metabolism
SE1019	guanosine 5'-monophosphate oxidoreductase	5.25	0.720159	1.11e-16	15.9547	Metabolic pathways
SE1209	acetylornithine aminotransferase	5.19	0.715167	0.0035	2.45593	Microbial metabolism in diverse environments
SE1209	acetylornithine aminotransferase	5.19	0.715167	0.0035	2.45593	Metabolic pathways
SE1209	acetylornithine aminotransferase	5.19	0.715167	0.0035	2.45593	Biosynthesis of antibiotics
SE1209	acetylornithine aminotransferase	5.19	0.715167	0.0035	2.45593	Biosynthesis of amino acids
SE1209	acetylornithine aminotransferase	5.19	0.715167	0.0035	2.45593	Biosynthesis of secondary metabolites
SE1209	acetylornithine aminotransferase	5.19	0.715167	0.0035	2.45593	Oxocarboxylic acid metabolism
SE1209	acetylornithine aminotransferase	5.19	0.715167	0.0035	2.45593	Arginine biosynthesis
SE1209	acetylornithine aminotransferase	5.19	0.715167	0.0035	2.45593	Lysine biosynthesis -
SE1865	urease accessory protein UreF	-5.2	-0.716003	0.0044	2.35655	not defined
SE0400	monovalent cation/H+ antiporter subunit D	-5.31	-0.725095	0.00393	2.40561	not defined
SE1738	general stress protein 20U	-5.33	-0.726727	1.23e-06	5.91009	not defined
SE1015	gamma-aminobutyrate permease	-5.39	-0.731589	0.000859	3.06601	not defined
SE1317	adenine phosphoribosyltransferase	-5.46	-0.737193	0.02	1.69897	Metabolic pathways
SE1317	adenine phosphoribosyltransferase	-5.46	-0.737193	0.02	1.69897	Purine metabolism
SE1573	methionine aminopeptidase	-5.46	-0.737193	0.02	1.69897	not defined
SE1177	ribosomal large subunit pseudouridine synthase B	-5.61	-0.748963	0.01	2	not defined
SE0910	signal recognition particle	-5.64	-0.751279	3.38e-05	4.47108	Quorum sensing
SE0910	signal recognition particle	-5.64	-0.751279	3.38e-05	4.47108	Bacterial secretion system
SE0910	signal recognition particle	-5.64	-0.751279	3.38e-05	4.47108	Protein export
SE2243	accessory Sec system glycosyltransferase GtfA	-5.68	-0.754348	0.00267	2.57349	not defined
SE1153	3-phosphoshikimate 1-carboxyvinyltransferase	-5.8	-0.763428	0.00011	3.95861	Biosynthesis of antibiotics
SE1153	3-phosphoshikimate 1-carboxyvinyltransferase	-5.8	-0.763428	0.00011	3.95861	Biosynthesis of amino acids
SE1153	3-phosphoshikimate 1-carboxyvinyltransferase	-5.8	-0.763428	0.00011	3.95861	Phenylalanine. tyrosine and tryptophan biosynthesis
SE1153	3-phosphoshikimate 1-carboxyvinyltransferase	-5.8	-0.763428	0.00011	3.95861	Metabolic pathways
SE2287	pur operon repressor	-5.86	-0.767898	1.18e-09	8.92812	not defined
SE1344	uroporphyrinogen III synthase	-5.89	-0.770115	0.00215	2.66756	Microbial metabolism in diverse environments
SE1344	uroporphyrinogen III synthase	-5.89	-0.770115	0.00215	2.66756	Biosynthesis of secondary metabolites
SE1344	uroporphyrinogen III synthase	-5.89	-0.770115	0.00215	2.66756	Porphyrin and chlorophyll metabolism
SE1344	uroporphyrinogen III synthase	-5.89	-0.770115	0.00215	2.66756	Metabolic pathways
rpmH	50S ribosomal protein L34	-5.97	-0.775974	5.12e-08	7.29073	Ribosome
SE2036	oxidoreductase	-6.05	-0.781755	0.00184	2.73518	not defined
SE1224	shikimate kinase	-6.15	-0.788875	2.75e-06	5.56067	Metabolic pathways
SE1224	shikimate kinase	-6.15	-0.788875	2.75e-06	5.56067	Biosynthesis of secondary metabolites
SE1224	shikimate kinase	-6.15	-0.788875	2.75e-06	5.56067	Biosynthesis of antibiotics
SE1224	shikimate kinase	-6.15	-0.788875	2.75e-06	5.56067	Biosynthesis of amino acids
SE1224	shikimate kinase	-6.15	-0.788875	2.75e-06	5.56067	Phenylalanine. tyrosine and tryptophan biosynthesis
SE1545	FUR family transcriptional regulator	-6.15	-0.788875	6.29e-05	4.20135	not defined
SE2170	anaerobic C4-dicarboxylate transporter	-6.37	-0.804139	7.95e-10	9.09963	not defined
SE2172	anaerobic ribonucleoside triphosphate reductase	-6.39	-0.805501	7.18e-08	7.14388	Metabolic pathways
SE2172	anaerobic ribonucleoside triphosphate reductase	-6.39	-0.805501	7.18e-08	7.14388	Pyrimidine metabolism
SE1299	Holliday junction resolvase-like protein	-6.45	-0.80956	4.03e-05	4.39469	not defined
SE1143	dinG protein	-6.47	-0.810904	0.00122	2.91364	not defined
SE0756	quinol oxidase polypeptide IV QoxD	-6.5	-0.812913	1.33e-06	5.87615	Oxidative phosphorylation
SE0756	quinol oxidase polypeptide IV QoxD	-6.5	-0.812913	1.33e-06	5.87615	Metabolic pathways
SE0433	secretory antigen SsaA	-6.55	-0.816241	9.86e-09	8.00612	not defined
prmA	ribosomal protein L11 methyltransferase	-6.55	-0.816241	0.00753	2.12321	not defined
SE0763	5-(carboxyamino)imidazole ribonucleotide synthase	-6.63	-0.821514	0.00104	2.98297	Metabolic pathways
SE0763	5-(carboxyamino)imidazole ribonucleotide synthase	-6.63	-0.821514	0.00104	2.98297	Biosynthesis of secondary metabolites
SE0763	5-(carboxyamino)imidazole ribonucleotide synthase	-6.63	-0.821514	0.00104	2.98297	Biosynthesis of antibiotics
SE0763	5-(carboxyamino)imidazole ribonucleotide synthase	-6.63	-0.821514	0.00104	2.98297	Purine metabolism
SE0698	Mg2+ transporter	-6.63	-0.821514	0.00715	2.14569	not defined
SE2098	sorbitol dehydrogenase-like protein	-6.67	-0.824126	9.58e-07	6.01863	Metabolic pathways
SE2098	sorbitol dehydrogenase-like protein	-6.67	-0.824126	9.58e-07	6.01863	Propanoate metabolism
rho	molecular chaperone GroEL	-7	-0.845098	0.000739	3.13136	RNA degradation
nadE	NAD synthetase	-7.09	-0.850646	0.00493	2.30715	Metabolic pathways
nadE	NAD synthetase	-7.09	-0.850646	0.00493	2.30715	Nicotinate and nicotinamide metabolism
SE1951	attachment to host cells and virulence	-7.17	-0.855519	0.00469	2.32883	not defined
SE1022	lexa repressor	-7.19	-0.856729	0.04	1.39794	not defined
SE0641	monovalent cation/H+ antiporter subunit F	-7.25	-0.860338	0.00446	2.35067	not defined
SE0457	transcriptional regulator	-7.25	-0.860338	0.00446	2.35067	not defined
murQ	N-acetylmuramic acid-6-phosphate etherase	-7.61	-0.881385	5.52e-10	9.25806	Metabolic pathways
murQ	N-acetylmuramic acid-6-phosphate etherase	-7.61	-0.881385	5.52e-10	9.25806	Amino sugar and nucleotide sugar metabolism
SE0980	lysophospholipase	-7.63	-0.882525	0.03	1.52288	not defined
SE0986	glutamine synthetase repressor	-7.92	-0.898725	6.39e-07	6.1945	not defined
SE0948	tRNA pseudouridine synthase B	-7.92	-0.898725	0.03	1.52288	not defined
SE1759	multidrug transporter	-8.07	-0.906874	0.03	1.52288	not defined
SE0814	heme synthase	-8.51	-0.92993	2.51e-07	6.60033	Biosynthesis of secondary metabolites
SE0814	heme synthase	-8.51	-0.92993	2.51e-07	6.60033	Metabolic pathways
SE0814	heme synthase	-8.51	-0.92993	2.51e-07	6.60033	Two-component system
SE0814	heme synthase	-8.51	-0.92993	2.51e-07	6.60033	Oxidative phosphorylation
SE0814	heme synthase	-8.51	-0.92993	2.51e-07	6.60033	Porphyrin and chlorophyll metabolism
SE1305	iron-sulfur cofactor synthesis protein-like protein	-8.65	-0.937016	0.02	1.69897	Sulfur relay system
SE1305	iron-sulfur cofactor synthesis protein-like protein	-8.65	-0.937016	0.02	1.69897	Thiamine metabolism
SE1305	iron-sulfur cofactor synthesis protein-like protein	-8.65	-0.937016	0.02	1.69897	Metabolic pathways
nrdF	ribonucleotide-diphosphate reductase subunit beta	-8.76	-0.942504	1.88e-08	7.72584	Purine metabolism
miaA	tRNA delta(2)-isopentenylpyrophosphate transferase	-8.89	-0.948902	1.38e-05	4.86012	Metabolic pathways
miaA	tRNA delta(2)-isopentenylpyrophosphate transferase	-8.89	-0.948902	1.38e-05	4.86012	Biosynthesis of secondary metabolites
SE0545	O-acetyltransferase	-10.99	-1.041	0.01	2	not defined
SE1199	dihydrolipoamide dehydrogenase	-11.14	-1.04689	0.01	2	Pyruvate metabolism
SE1199	dihydrolipoamide dehydrogenase	-11.14	-1.04689	0.01	2	Metabolic pathways
SE1199	dihydrolipoamide dehydrogenase	-11.14	-1.04689	0.01	2	Biosynthesis of secondary metabolites
SE1199	dihydrolipoamide dehydrogenase	-11.14	-1.04689	0.01	2	Biosynthesis of antibiotics
SE1199	dihydrolipoamide dehydrogenase	-11.14	-1.04689	0.01	2	Microbial metabolism in diverse environments
SE1199	dihydrolipoamide dehydrogenase	-11.14	-1.04689	0.01	2	Propanoate metabolism
SE1199	dihydrolipoamide dehydrogenase	-11.14	-1.04689	0.01	2	Glycine. serine and threonine metabolism
SE1199	dihydrolipoamide dehydrogenase	-11.14	-1.04689	0.01	2	Carbon metabolism
SE1199	dihydrolipoamide dehydrogenase	-11.14	-1.04689	0.01	2	Citrate cycle (TCA cycle)
SE1199	dihydrolipoamide dehydrogenase	-11.14	-1.04689	0.01	2	Glyoxylate and dicarboxylate metabolism
SE1199	dihydrolipoamide dehydrogenase	-11.14	-1.04689	0.01	2	Valine. leucine and isoleucine degradation
SE1199	dihydrolipoamide dehydrogenase	-11.14	-1.04689	0.01	2	Tryptophan metabolism
SE1199	dihydrolipoamide dehydrogenase	-11.14	-1.04689	0.01	2	Lysine degradation
SE1199	dihydrolipoamide dehydrogenase	-11.14	-1.04689	0.01	2	Glycolysis / Gluconeogenesis
SE1756	ATP-binding Mrp-like protein	-11.29	-1.05269	0.01	2	not defined
SE0184	staphopain.cysteine proteinase	-11.43	-1.05805	0.01	2	not defined
SE0470	transcription repressor of fructose operon	-11.62	-1.06521	1.94e-05	4.7122	not defined
SE0349	phosphomethylpyrimidine kinase	-11.87	-1.07445	0.00938	2.0278	Vitamin B6 metabolism
SE0349	phosphomethylpyrimidine kinase	-11.87	-1.07445	0.00938	2.0278	Metabolic pathways
xseA	exodeoxyribonuclease VII large subunit	-12.31	-1.09026	0.000294	3.53165	Mismatch repair
hemC	porphobilinogen deaminase	-12.79	-1.10687	3.68e-07	6.43415	Metabolic pathways
hemC	porphobilinogen deaminase	-12.79	-1.10687	3.68e-07	6.43415	Biosynthesis of secondary metabolites
hemC	porphobilinogen deaminase	-12.79	-1.10687	3.68e-07	6.43415	Microbial metabolism in diverse environments
hemC	porphobilinogen deaminase	-12.79	-1.10687	3.68e-07	6.43415	Porphyrin and chlorophyll metabolism
recR	recombination protein RecR	-13.86	-1.14176	0.000148	3.82974	Homologous recombination
gltD	glutamate synthase subunit beta	-14.07	-1.14829	0.00525	2.27984	Nitrogen metabolism
SE2081	beta-subunit of L-serine dehydratas	-14.25	-1.15381	0.000125	3.90309	Cysteine and methionine metabolism
SE2081	beta-subunit of L-serine dehydratas	-14.25	-1.15381	0.000125	3.90309	Metabolic pathways
SE2081	beta-subunit of L-serine dehydratas	-14.25	-1.15381	0.000125	3.90309	Biosynthesis of secondary metabolites
SE2081	beta-subunit of L-serine dehydratas	-14.25	-1.15381	0.000125	3.90309	Biosynthesis of antibiotics
SE2081	beta-subunit of L-serine dehydratas	-14.25	-1.15381	0.000125	3.90309	Biosynthesis of amino acids
SE2081	beta-subunit of L-serine dehydratas	-14.25	-1.15381	0.000125	3.90309	Carbon metabolism
SE2081	beta-subunit of L-serine dehydratas	-14.25	-1.15381	0.000125	3.90309	Glycine. serine and threonine metabolism
SE1427	spore cortex protein-like protein	-14.65	-1.16584	0.00458	2.33913	not defined
mraY	phospho-N-acetylmuramoyl-pentapeptide- transferase	-15.09	-1.17869	0.00414	2.383	Metabolic pathways
mraY	phospho-N-acetylmuramoyl-pentapeptide- transferase	-15.09	-1.17869	0.00414	2.383	Vancomycin resistance
mraY	phospho-N-acetylmuramoyl-pentapeptide- transferase	-15.09	-1.17869	0.00414	2.383	Peptidoglycan biosynthesis
SE1090	branched-chain amino acid carrier protein	-16.18	-1.20898	1.19e-06	5.92445	not defined
SE1782	lactose-specificiibc component	-16.41	-1.21511	0.00311	2.50724	Metabolic pathways
SE1782	lactose-specificiibc component	-16.41	-1.21511	0.00311	2.50724	Phosphotransferase system (PTS)
SE0439	cell wall biosynthesis protein ScdA	-20.95	-1.32118	0.00129	2.88941	not defined
ipk	4-diphosphocytidyl-2C-methyl-D-erythritol kinase	-21.74	-1.33726	7.44e-08	7.12843	Metabolic pathways
ipk	4-diphosphocytidyl-2C-methyl-D-erythritol kinase	-21.74	-1.33726	7.44e-08	7.12843	Biosynthesis of secondary metabolites
ipk	4-diphosphocytidyl-2C-methyl-D-erythritol kinase	-21.74	-1.33726	7.44e-08	7.12843	Biosynthesis of antibiotics
ipk	4-diphosphocytidyl-2C-methyl-D-erythritol kinase	-21.74	-1.33726	7.44e-08	7.12843	Terpenoid backbone biosynthesis
SE0243	surfactin synthetase	-22.44	-1.35102	4.86e-10	9.31336	not defined
SE0408	iron dependent repressor	-24.9	-1.3962	0.000666	3.17653	not defined
SE1599	chorismate mutase	-26.07	-1.41614	0.000556	3.25493	Phenylalanine. tyrosine and tryptophan biosynthesis
SE1599	chorismate mutase	-26.07	-1.41614	0.000556	3.25493	Biosynthesis of secondary metabolites
SE1599	chorismate mutase	-26.07	-1.41614	0.000556	3.25493	Biosynthesis of antibiotics
SE1599	chorismate mutase	-26.07	-1.41614	0.000556	3.25493	Biosynthesis of amino acids
SE1599	chorismate mutase	-26.07	-1.41614	0.000556	3.25493	Metabolic pathways
SE1637	accessory gene regulator C	-77	-1.88649	4.06e-06	5.39147	Quorum sensing
SE1637	accessory gene regulator C	-77	-1.88649	4.06e-06	5.39147	Two-component system
SE1638	accessory gene regulator A	-81.25	-1.90982	3.08e-06	5.51145	Quorum sensing
SE1638	accessory gene regulator A	-81.25	-1.90982	3.08e-06	5.51145	Two-component system
SE0407	ABC transporter ATP-binding protein	-250.86	-2.39943	0.04	1.39794	ABC transporters -
SE0848	phenol soluble modulin beta 1/beta 2	-285.1	-2.455	0.04	1.39794	Quorum sensing
SE1636	AgrD protein	-391.5	-2.59273	0.03	1.52288	Quorum sensing
SE1636	AgrD protein	-391.5	-2.59273	0.03	1.52288	Two-component system
SE0185	glycerol ester hydrolase	-495.46	-2.69501	0.02	1.69897	Glycerolipid metabolism
SE0185	glycerol ester hydrolase	-495.46	-2.69501	0.02	1.69897	Metabolic pathways
SE1543	V8 protease	-534.59	-2.72802	0.02	1.69897	Quorum sensing
SE0090	transposase for IS-like element	-636.85	-2.80404	7.07e-12	11.1506	not defined
SE0405	lipoprotein	-766.96	-2.88477	0.01	2	ABC transporters
SE0079	transposase for IS-like element	-1795.51	-3.25419	0.00575	2.24033	not defined
BUM85_RS13055	TetR/AcrR family transcriptional regulator	-6.02	-0.779596	0.000101	3.99568	not defined
BUM85_RS12985	replication initiator protein A	-20.48	-1.31133	0.0023	2.63827	not defined
BUM85_RS13075	IS6 family transposase	-1447.36	-3.16058	1.43e-13	12.8447	not defined

## Sheet: d) KEGG S.epidermidis SE18To
Gene name	Product	Fold change	Log(Fold change)	P-value	Log(P-value)	KEGG pathway
SE0875	uracil permease	27.64	1.44154	2.51e-13	12.6003	not defined
SE1992	ABC transporter permease	16.04	1.2052	9.24e-05	4.03433	ABC transporters
SE1934	transcriptional regulator	13.72	1.13735	0.000234	3.63078	not defined
secY_2	Accessory Sec system protein translocase subunit SecY2	11.75	1.07004	1.41e-07	6.85078	Protein export
secY_2	Accessory Sec system protein translocase subunit SecY2	11.75	1.07004	1.41e-07	6.85078	Quorum sensing
secY_2	Accessory Sec system protein translocase subunit SecY2	11.75	1.07004	1.41e-07	6.85078	Bacterial secretion system
SE2373	1,4-beta-N-acetylmuramidase	9.87	0.994317	0.02	1.69897	not defined
hisH	imidazole glycerol phosphate synthase subunit HisH	8.04	0.905256	0.00384	2.41567	Metabolic pathways
hisH	imidazole glycerol phosphate synthase subunit HisH	8.04	0.905256	0.00384	2.41567	Biosynthesis of secondary metabolites
hisH	imidazole glycerol phosphate synthase subunit HisH	8.04	0.905256	0.00384	2.41567	Histidine metabolism
hisH	imidazole glycerol phosphate synthase subunit HisH	8.04	0.905256	0.00384	2.41567	Biosynthesis of amino acids
SE2392	ribosomal-protein-serine N-acetyltransferase	8.04	0.905256	0.00384	2.41567	not defined
SE0242	integral membrane protein LmrP	7.03	0.846955	5.37e-11	10.27	not defined
SE0873	bifunctional pyrimidine regulatory protein PyrR uracil phosphoribosyltransferase	7	0.845098	1.29e-11	10.8894	Metabolic pathways
SE0873	bifunctional pyrimidine regulatory protein PyrR uracil phosphoribosyltransferase	7	0.845098	1.29e-11	10.8894	Pyrimidine metabolism
SE1242	ABC transporter	6.83	0.834421	2.32e-09	8.63451	ABC transporters
SE1972	nitrate reductase subunit gamma	6.81	0.833147	7.83e-14	13.1062	Metabolic pathways
SE1972	nitrate reductase subunit gamma	6.81	0.833147	7.83e-14	13.1062	Microbial metabolism in diverse environments
SE1972	nitrate reductase subunit gamma	6.81	0.833147	7.83e-14	13.1062	Nitrogen metabolism
SE1972	nitrate reductase subunit gamma	6.81	0.833147	7.83e-14	13.1062	Two-component system
SE2396	transporter	6.65	0.822822	0.000323	3.4908	not defined
SE2108	secretory antigen SsaA	6.24	0.795185	8.59e-10	9.06601	not defined
SE0134	arsenate reductase	6.12	0.786751	2.09e-12	11.6799	not defined
SE0135	arsenic efflux pump protein	5.97	0.775974	0.01	2	not defined
rpsP	30S ribosomal protein S16	5.57	0.745855	4.55e-14	13.342	Ribosome
SE1606	penicillinase repressor	5.46	0.737193	0.00139	2.85699	beta-Lactam resistance
rpmG_2	50S ribosomal protein L33 2	5.27	0.721811	3.51e-09	8.45469	Ribosome
lspA	lipoprotein signal peptidase	5.19	0.715167	0.00197	2.70553	Protein export
SE0510	7-cyano-7-deazaguanine reductase	5.01	0.699838	0.000271	3.56703	Metabolic pathways
SE0510	7-cyano-7-deazaguanine reductase	5.01	0.699838	0.000271	3.56703	Folate biosynthesis
SE0587	phosphoglycerate mutase	5.01	0.699838	1.51e-09	8.82102	not defined
rpoZ	DNA-directed RNA polymerase subunit omega	-5.21	-0.716838	3.59e-09	8.44491	RNA polymerase
SE1693	transcriptional activator TenA	-5.33	-0.726727	4.19e-07	6.37779	Metabolic pathways
SE1693	transcriptional activator TenA	-5.33	-0.726727	4.19e-07	6.37779	Thiamine metabolism
SE1172	ferredoxin	-5.38	-0.730782	7.09e-09	8.14935	not defined
SE0320	xylitol dehydrogenase	-5.75	-0.759668	0.000779	3.10846	Metabolic pathways
SE0320	xylitol dehydrogenase	-5.75	-0.759668	0.000779	3.10846	Pentose and glucuronate interconversions
SE0401	monovalent cation/H+ antiporter subunit E	-6	-0.778151	2.57e-09	8.59007	not defined
SE0275	1-(5-phosphoribosyl)-5-[(5- phosphoribosylamino)methylideneamino] imidazole-4-carboxamide isomerase	-6.96	-0.842609	0.01	2	Metabolic pathways
SE0275	1-(5-phosphoribosyl)-5-[(5- phosphoribosylamino)methylideneamino] imidazole-4-carboxamide isomerase	-6.96	-0.842609	0.01	2	Biosynthesis of amino acids
SE0275	1-(5-phosphoribosyl)-5-[(5- phosphoribosylamino)methylideneamino] imidazole-4-carboxamide isomerase	-6.96	-0.842609	0.01	2	Biosynthesis of secondary metabolites
SE0275	1-(5-phosphoribosyl)-5-[(5- phosphoribosylamino)methylideneamino] imidazole-4-carboxamide isomerase	-6.96	-0.842609	0.01	2	Histidine metabolism
SE0488	anthranilate synthase component II	-7.08	-0.850033	0.0024	2.61979	Folate biosynthesis
SE2255	transport system protein	-7.66	-0.884229	0.00146	2.83565	ABC transporters
SE2380	cystathionine beta-lyase	-7.82	-0.893207	0.00752	2.12378	Metabolic pathways
SE2380	cystathionine beta-lyase	-7.82	-0.893207	0.00752	2.12378	Biosynthesis of amino acids
SE2380	cystathionine beta-lyase	-7.82	-0.893207	0.00752	2.12378	Biosynthesis of secondary metabolites
SE2380	cystathionine beta-lyase	-7.82	-0.893207	0.00752	2.12378	Selenocompound metabolism
SE2380	cystathionine beta-lyase	-7.82	-0.893207	0.00752	2.12378	Cysteine and methionine metabolism
SE0107	arginine repressor ArgR	-7.93	-0.899273	8.06e-11	10.0937	not defined
SE1657	ketol-acid reductoisomerase	-8.03	-0.904716	0.000189	3.72354	Metabolic pathways
SE1657	ketol-acid reductoisomerase	-8.03	-0.904716	0.000189	3.72354	Biosynthesis of amino acids
SE1657	ketol-acid reductoisomerase	-8.03	-0.904716	0.000189	3.72354	Biosynthesis of secondary metabolites
SE1657	ketol-acid reductoisomerase	-8.03	-0.904716	0.000189	3.72354	Valine, leucine and isoleucine biosynthesis
SE1657	ketol-acid reductoisomerase	-8.03	-0.904716	0.000189	3.72354	Pantothenate and CoA biosynthesis
SE1657	ketol-acid reductoisomerase	-8.03	-0.904716	0.000189	3.72354	Oxocarboxylic acid metabolism
SE1657	ketol-acid reductoisomerase	-8.03	-0.904716	0.000189	3.72354	Biosynthesis of antibiotics
SE0486	6-pyruvoyl tetrahydrobiopterin synthase	-8.47	-0.927883	0.000119	3.92445	Metabolic pathways
SE0486	6-pyruvoyl tetrahydrobiopterin synthase	-8.47	-0.927883	0.000119	3.92445	Folate biosynthesis
thiG	thiazole synthase	-8.83	-0.945961	0.000566	3.24718	Metabolic pathways
thiG	thiazole synthase	-8.83	-0.945961	0.000566	3.24718	Thiamine metabolism
SE2400	vraD protein	-9.85	-0.993436	0.03	1.52288	ABC transporters
SE2400	vraD protein	-9.85	-0.993436	0.03	1.52288	Two-component system
SE1000	two-component sensor histidine kinase	-11.46	-1.05918	0.02	1.69897	Two-component system
SE1746	repressor protein	-12.11	-1.08314	0.000799	3.09745	not defined
SE0175	accumulation-associated protein	-15.54	-1.19145	0.000182	3.73993	not defined
SE0181	8-amino-7-oxononanoate synthase	-16.3	-1.21219	0.00508	2.29414	Metabolic pathways
SE0181	8-amino-7-oxononanoate synthase	-16.3	-1.21219	0.00508	2.29414	Biotin metabolism
SE1079	alanine racemase	-16.89	-1.22763	1.03e-07	6.98716	Metabolic pathways
SE1079	alanine racemase	-16.89	-1.22763	1.03e-07	6.98716	D-Alanine metabolism
SE1079	alanine racemase	-16.89	-1.22763	1.03e-07	6.98716	Vancomycin resistance
SE0041	Abi-alpha protein	-21.14	-1.3251	0.00195	2.70997	not defined
SE2220	succinyl-diaminopimelate desuccinylase	-34.03	-1.53186	0.000276	3.55909	Metabolic pathways
SE2220	succinyl-diaminopimelate desuccinylase	-34.03	-1.53186	0.000276	3.55909	Biosynthesis of amino acids
SE2220	succinyl-diaminopimelate desuccinylase	-34.03	-1.53186	0.000276	3.55909	Lysine biosynthesis
SE2220	succinyl-diaminopimelate desuccinylase	-34.03	-1.53186	0.000276	3.55909	Microbial metabolism in diverse environments
